# Supplementary material for: Benzyl N-[(S)-2-hy­droxy-1-({[(E)-2-hy­droxy-4-meth­oxy­benzyl­idene]hydrazin­yl}carbon­yl)eth­yl]carbamate
Source: Acta Crystallogr Sect E Struct Rep Online. 2010 Nov 20;66(Pt 12):o3253–4. doi: 10.1107/S1600536810047720 (PMC3011551; doi:10.1107/S1600536810047720)
Supplement: Supplementary file 2 [file e-66-o3253-Isup2.hkl]

#
# h,k,l, Fc-squared, Fo-squared, sigma(Fo-squared) and status flag
#
data_I
_shelx_title ' p21 in P2(1)'
_shelx_refln_list_code          4
_shelx_F_calc_maximum       87.12
_exptl_crystal_F_000       407.93
_reflns_d_resolution_high  0.7706
 
loop_
 _symmetry_equiv_pos_as_xyz
 'x, y, z'
 '-x, y+1/2, -z'
 
_cell_length_a     5.1634
_cell_length_b    32.3173
_cell_length_c     5.7030
_cell_angle_alpha  90.000
_cell_angle_beta  103.918
_cell_angle_gamma  90.000
 
_shelx_F_squared_multiplier     1.000
 
loop_
 _refln_index_h
 _refln_index_k
 _refln_index_l
 _refln_F_squared_calc
 _refln_F_squared_meas
 _refln_F_squared_sigma
 _refln_observed_status
   1   0   0     4010.71     3789.57     56.22 o
   2   0   0     1414.27     1531.92     23.62 o
   3   0   0      436.79      473.36     12.39 o
   4   0   0        3.84        3.28      1.34 o
   5   0   0       61.74       64.11      3.92 o
   6   0   0        7.77       12.15      3.60 o
   1   1   0      633.96      561.70      6.40 o
   2   1   0      648.11      613.60      8.57 o
   3   1   0       64.40       65.25      2.72 o
   4   1   0      123.40      118.05      3.14 o
   5   1   0       91.64       99.12      5.49 o
   6   1   0       41.69       47.26      5.87 o
   1   2   0     2329.42     2173.29     20.41 o
   2   2   0      693.75      758.44      9.65 o
   3   2   0      180.42      181.17      3.47 o
   4   2   0      284.65      307.28      6.32 o
   5   2   0      115.06      125.07      4.70 o
   6   2   0       25.46       22.52      3.92 o
   1   3   0     1169.73     1108.09     11.26 o
   2   3   0      591.58      590.91      7.70 o
   3   3   0       67.79       70.80      2.40 o
   4   3   0      350.48      355.16      8.26 o
   5   3   0       94.70      100.51      3.71 o
   6   3   0       55.09       53.23      3.33 o
   1   4   0     5136.01     4898.97     64.33 o
   2   4   0       15.20       19.59      0.89 o
   3   4   0      277.21      286.90      5.48 o
   4   4   0      256.27      262.48      5.94 o
   5   4   0      123.47      132.02      6.23 o
   6   4   0       61.12       65.32      3.53 o
   1   5   0     2032.38     2012.72     19.54 o
   2   5   0     1035.26      972.41     11.88 o
   3   5   0      394.89      397.88      7.57 o
   4   5   0      375.07      375.95      8.80 o
   5   5   0      304.01      313.38     11.26 o
   6   5   0       13.87       13.35      1.79 o
   0   6   0     1221.51     1152.68     15.39 o
   1   6   0     3230.07     3088.77     32.50 o
   2   6   0      523.84      513.66      6.83 o
   3   6   0      142.27      152.76      3.88 o
   4   6   0      135.90      137.31      3.97 o
   5   6   0        7.52        4.94      1.29 o
   6   6   0        5.53        6.08      1.71 o
   1   7   0     1492.53     1448.19     15.16 o
   2   7   0      182.06      187.51      2.67 o
   3   7   0      599.34      593.62     11.87 o
   4   7   0       97.48      106.29      3.07 o
   5   7   0        3.19        1.51      1.31 o
   6   7   0       53.68       58.48      4.87 o
   0   8   0      117.62      110.20      2.08 o
   1   8   0      178.49      161.30      2.01 o
   2   8   0      466.18      451.84      7.78 o
   3   8   0      289.89      287.83      5.90 o
   4   8   0      270.33      288.51      6.14 o
   5   8   0       88.90       83.12      3.13 o
   6   8   0       72.85       69.37      8.44 o
   1   9   0      433.46      427.37      5.07 o
   2   9   0      458.18      460.59      6.46 o
   3   9   0       45.48       42.26      2.00 o
   4   9   0      149.25      148.43      3.79 o
   5   9   0        1.60        0.93      1.08 o
   6   9   0       21.83       22.56      5.38 o
   0  10   0     1027.10     1004.40     14.26 o
   1  10   0      348.57      330.84      4.24 o
   2  10   0      293.05      302.70      7.01 o
   3  10   0      284.60      286.75      7.49 o
   4  10   0      356.59      367.49      9.23 o
   5  10   0       29.94       31.13      2.65 o
   6  10   0       59.79       61.45      4.53 o
   1  11   0     1007.54      959.06     12.32 o
   2  11   0      870.58      891.99     14.08 o
   3  11   0        9.03       12.15      1.39 o
   4  11   0      276.22      286.33      7.97 o
   5  11   0       69.78       77.15      3.23 o
   6  11   0       10.31        9.47      2.46 o
   0  12   0     1636.52     1583.72     30.15 o
   1  12   0      417.11      417.06      5.54 o
   2  12   0      230.75      238.82      5.25 o
   3  12   0      242.33      236.68      6.21 o
   4  12   0      181.06      170.25      4.72 o
   5  12   0        1.67        0.94      1.22 o
   6  12   0       98.35      117.04      5.90 o
   1  13   0       65.98       64.65      1.28 o
   2  13   0       53.84       58.97      2.00 o
   3  13   0      115.93      117.74      3.69 o
   4  13   0        2.24        3.44      1.09 o
   5  13   0       48.89       48.44      2.74 o
   6  13   0       23.53       25.71      2.93 o
   0  14   0     1019.91      981.99     18.04 o
   1  14   0      340.74      362.19      5.36 o
   2  14   0       88.75       91.06      2.26 o
   3  14   0      209.71      203.77      5.44 o
   4  14   0       40.92       41.61      2.44 o
   5  14   0       29.22       28.89      2.63 o
   6  14   0      205.22      242.90     10.32 o
   1  15   0      860.39      873.76     11.00 o
   2  15   0      429.87      440.70      8.04 o
   3  15   0      200.55      209.89      5.31 o
   4  15   0       50.64       50.61      2.35 o
   5  15   0       17.33       13.73      2.22 o
   6  15   0        2.43        2.37      1.84 o
   0  16   0      449.14      417.20      7.54 o
   1  16   0      459.80      481.71      6.57 o
   2  16   0      426.63      429.39      7.37 o
   3  16   0      141.42      135.42      4.00 o
   4  16   0       60.95       58.11      3.69 o
   5  16   0       30.25       31.86      6.31 o
   6  16   0       54.09       48.68      4.48 o
   1  17   0      132.12      132.15      2.35 o
   2  17   0      113.62      113.80      3.00 o
   3  17   0       75.70       67.65      2.58 o
   4  17   0       42.20       40.11      1.96 o
   5  17   0       18.94       17.89      2.04 o
   0  18   0      700.69      695.13     20.76 o
   1  18   0      489.17      550.75      8.54 o
   2  18   0       39.82       44.52      1.96 o
   3  18   0        6.90        5.93      1.00 o
   4  18   0       10.32        9.38      1.84 o
   5  18   0       84.15       87.16      6.11 o
   1  19   0      235.52      245.34      4.29 o
   2  19   0      474.96      480.98      7.94 o
   3  19   0       51.16       49.02      3.11 o
   4  19   0       64.77       64.01      2.95 o
   5  19   0       53.23       70.27      5.34 o
   0  20   0      171.80      163.65      4.28 o
   1  20   0       96.03       93.02      2.11 o
   2  20   0       42.03       43.24      1.36 o
   3  20   0        6.81        8.46      1.02 o
   4  20   0       24.24       27.21      1.86 o
   5  20   0        6.71        2.60      2.69 o
   1  21   0       58.99       51.43      1.57 o
   2  21   0        2.67        3.02      0.54 o
   3  21   0       12.08       10.49      1.06 o
   4  21   0      141.22      148.32      5.78 o
   5  21   0       49.69       57.00      7.24 o
   0  22   0      630.32      662.49     12.07 o
   1  22   0        0.37        0.05      0.54 o
   2  22   0       31.61       34.72      1.26 o
   3  22   0       42.87       44.63      2.82 o
   4  22   0        9.47        9.77      1.34 o
   5  22   0       15.37       16.52      2.97 o
   1  23   0       67.31       65.45      1.83 o
   2  23   0       38.85       39.64      1.49 o
   3  23   0       27.04       20.77      1.93 o
   4  23   0       90.85       78.65      3.59 o
   5  23   0        3.45        3.23      2.32 o
   0  24   0      403.11      404.82      8.70 o
   1  24   0       47.56       47.46      1.76 o
   2  24   0      130.47      116.44      2.64 o
   3  24   0      111.34      113.25      4.37 o
   4  24   0        4.68        5.32      1.77 o
   5  24   0       81.03       88.04      8.32 o
   1  25   0       32.71       31.45      1.51 o
   2  25   0      190.58      180.82      5.62 o
   3  25   0      167.66      160.32      4.34 o
   4  25   0       11.71        9.59      2.16 o
   5  25   0       19.60       17.51      4.09 o
   0  26   0      438.82      466.23     11.54 o
   1  26   0      166.60      173.71      4.48 o
   2  26   0      206.23      222.70      5.02 o
   3  26   0        3.11        4.17      1.03 o
   4  26   0       25.83       24.41      2.88 o
   5  26   0       51.63       56.68      4.00 o
   1  27   0       24.78       23.57      1.34 o
   2  27   0      211.54      211.37      4.95 o
   3  27   0      118.28      107.30      4.33 o
   4  27   0       19.79       15.77      2.13 o
   0  28   0       38.66       41.30      2.06 o
   1  28   0        7.88        9.32      0.98 o
   2  28   0      142.47      148.86      3.75 o
   3  28   0        0.55        0.16      1.03 o
   4  28   0       21.34       16.52      2.11 o
   1  29   0       74.81       74.13      2.88 o
   2  29   0      114.20      108.80      3.07 o
   3  29   0      172.48      178.86      4.90 o
   4  29   0        2.55       -0.39      1.86 o
   0  30   0      161.76      162.64      5.61 o
   1  30   0       33.77       30.91      1.80 o
   2  30   0       89.04       75.64      2.81 o
   3  30   0      124.68      117.60      3.63 o
   4  30   0        6.74        7.21      2.20 o
   1  31   0      176.74      182.29      6.14 o
   2  31   0       90.49       92.05      3.06 o
   3  31   0       38.56       44.34      4.26 o
   4  31   0       55.96       56.50      3.52 o
   0  32   0        7.22        6.94      2.01 o
   1  32   0        6.54        6.79      1.15 o
   2  32   0       21.11       21.86      2.33 o
   3  32   0       44.15       44.31      4.06 o
   4  32   0       12.85       14.96      2.31 o
   1  33   0      101.30      109.55      6.71 o
   2  33   0       39.00       37.50      3.06 o
   3  33   0       40.33       36.58      2.56 o
   4  33   0        2.42        3.62      2.09 o
   0  34   0       25.77       22.56      3.74 o
   1  34   0       87.96       90.92      3.46 o
   2  34   0       61.60       54.16      3.28 o
   3  34   0       20.42       21.24      2.29 o
   1  35   0      267.33      278.17      9.16 o
   2  35   0       39.17       39.11      4.15 o
   3  35   0        0.51        0.31      1.86 o
   0  36   0       29.59       19.36      3.47 o
   1  36   0        5.07        4.43      1.94 o
   2  36   0       13.62       12.69      2.31 o
   3  36   0        8.57       10.43      2.67 o
   1  37   0       92.59       87.90      5.14 o
   2  37   0       43.74       42.15      3.15 o
   3  37   0        2.27        7.87      2.13 o
   0  38   0       54.05       49.53      5.87 o
   1  38   0       14.16       13.17      2.10 o
   2  38   0       26.50       24.80      3.80 o
   1  39   0      107.29      104.38      5.63 o
   2  39   0       24.51       15.39      5.15 o
   0  40   0       42.82       42.05      6.01 o
   1  40   0       24.82       27.13      5.86 o
   1  41   0       32.22       31.50      5.07 o
  -6   0   1      139.95      147.91     10.95 o
  -5   0   1       13.29        8.94      3.20 o
  -4   0   1       42.85       34.59      4.54 o
  -3   0   1      128.30      130.00      5.29 o
  -2   0   1      426.32      422.56      9.45 o
  -1   0   1      234.79      217.38      5.09 o
   1   0   1      759.93      690.81     10.31 o
   2   0   1      283.73      310.99      6.35 o
   3   0   1        0.06        1.70      0.82 o
   4   0   1      605.58      592.63     15.60 o
   5   0   1        0.04        1.20      2.41 o
   6   0   1        1.62        2.79      2.72 o
  -6   1   1       35.66       32.80      4.94 o
  -5   1   1      172.75      174.59      7.37 o
  -4   1   1       11.81       10.69      1.19 o
  -3   1   1      241.11      230.90      4.65 o
  -2   1   1      296.57      285.65      4.96 o
  -1   1   1      195.64      178.74      2.80 o
   1   1   1     1562.50     1454.54     13.83 o
   2   1   1      284.90      283.65      4.05 o
   3   1   1      197.22      191.86      3.94 o
   4   1   1      304.56      308.87      6.91 o
   5   1   1       81.24       73.87      4.85 o
   6   1   1        2.05        4.53      2.31 o
  -6   2   1       50.71       48.32      6.41 o
  -5   2   1      170.16      173.41      5.54 o
  -4   2   1      144.26      137.79      5.88 o
  -3   2   1       49.49       50.34      1.45 o
  -2   2   1      342.38      345.73      4.92 o
  -1   2   1      958.58      882.68     10.92 o
   0   2   1     1089.22      994.09     11.42 o
   1   2   1     3251.76     3119.42     27.59 o
   2   2   1     1771.53     1815.18     19.63 o
   3   2   1      203.80      186.88      3.47 o
   4   2   1      331.37      348.67      7.16 o
   5   2   1       32.92       31.21      1.98 o
   6   2   1        1.78        1.04      4.34 o
  -6   3   1        2.62       -1.63      1.49 o
  -5   3   1       35.70       40.53      3.66 o
  -4   3   1      145.64      150.93      4.84 o
  -3   3   1      377.94      407.90      6.59 o
  -2   3   1      292.33      295.82      4.38 o
  -1   3   1      113.02      117.10      1.86 o
   0   3   1     1436.30     1323.47     13.28 o
   1   3   1      136.20      138.35      1.67 o
   2   3   1      470.64      497.28      6.10 o
   3   3   1      104.05      105.96      2.19 o
   4   3   1       49.00       46.92      1.75 o
   5   3   1      151.14      155.32      5.04 o
   6   3   1        6.32        4.36      1.88 o
  -6   4   1       58.94       56.22      5.92 o
  -5   4   1      464.76      466.54     12.65 o
  -4   4   1       97.20       98.95      3.02 o
  -3   4   1      363.18      409.74      6.82 o
  -2   4   1      412.62      413.19      6.72 o
  -1   4   1     3338.83     3185.63     33.60 o
   0   4   1     6398.44     5749.37    126.43 o
   1   4   1     1012.31      962.84      9.54 o
   2   4   1      666.61      700.85      8.33 o
   3   4   1       51.06       56.24      1.55 o
   4   4   1      434.16      443.43      8.85 o
   5   4   1      116.66      118.56      3.62 o
   6   4   1       79.82       87.83      8.36 o
  -6   5   1        4.59        7.71      2.81 o
  -5   5   1        9.95       12.58      1.64 o
  -4   5   1      225.23      220.44      5.26 o
  -3   5   1       54.18       55.64      1.33 o
  -2   5   1     1029.30     1067.34     15.93 o
  -1   5   1     2586.30     2472.48     25.03 o
   0   5   1     2482.11     2426.61     28.20 o
   1   5   1     1424.53     1317.65     12.29 o
   2   5   1      165.76      173.57      2.59 o
   3   5   1       31.59       31.65      1.05 o
   4   5   1       26.79       27.45      1.33 o
   5   5   1      204.90      206.64      5.53 o
   6   5   1       22.34       25.84      2.63 o
  -6   6   1       10.71       11.80      2.05 o
  -5   6   1       62.47       62.31      4.14 o
  -4   6   1      123.08      124.49      4.61 o
  -3   6   1       88.84       86.50      2.23 o
  -2   6   1      455.16      451.52      7.19 o
  -1   6   1     2154.44     2139.49     20.86 o
   0   6   1     3722.68     3525.46     46.64 o
   1   6   1     1757.08     1702.79     15.62 o
   2   6   1       60.56       57.99      1.62 o
   3   6   1        2.46        3.19      0.44 o
   4   6   1       20.46       20.80      1.36 o
   5   6   1      204.12      200.10      7.41 o
   6   6   1       51.17       48.79      3.12 o
  -6   7   1       10.41       12.43      2.05 o
  -5   7   1       34.50       32.14      2.02 o
  -4   7   1       45.66       47.31      4.33 o
  -3   7   1      107.60      115.93      2.61 o
  -2   7   1      778.19      803.83     10.50 o
  -1   7   1     7589.63     7204.34    121.58 o
   0   7   1     3718.70     3489.07     43.15 o
   1   7   1     1759.72     1734.27     16.02 o
   2   7   1      802.49      816.18     10.65 o
   3   7   1       53.65       62.68      1.45 o
   4   7   1       58.77       52.87      2.38 o
   5   7   1       39.85       41.48      3.87 o
   6   7   1       24.38       24.27      3.17 o
  -6   8   1       44.19       40.28      3.35 o
  -5   8   1       95.08       97.71      4.34 o
  -4   8   1      236.12      242.75     11.30 o
  -3   8   1      124.35      126.54      2.93 o
  -2   8   1      894.45      946.96     12.28 o
  -1   8   1     2962.41     2914.63     27.66 o
   0   8   1      373.40      333.81      3.42 o
   1   8   1      200.41      192.21      2.45 o
   2   8   1       27.48       24.70      0.76 o
   3   8   1      305.55      293.55      5.09 o
   4   8   1      118.76      119.41      3.59 o
   5   8   1       32.24       33.33      2.04 o
   6   8   1       42.68       46.92      4.57 o
  -6   9   1        0.09       -0.82      1.80 o
  -5   9   1       73.66       76.98      4.03 o
  -4   9   1       44.26       45.92      2.06 o
  -3   9   1       23.39       23.64      0.95 o
  -2   9   1     1426.44     1532.82     19.21 o
  -1   9   1     1478.98     1459.97     14.53 o
   0   9   1      873.13      845.60     10.02 o
   1   9   1      685.64      686.35      7.83 o
   2   9   1     1775.26     1835.90     21.94 o
   3   9   1      121.89      126.84      3.00 o
   4   9   1       88.19       85.00      2.69 o
   5   9   1       28.72       27.96      2.68 o
   6   9   1       74.87       73.90      4.10 o
  -6  10   1       68.94       60.32      4.18 o
  -5  10   1      121.37      131.31      4.01 o
  -4  10   1      402.92      405.24      9.72 o
  -3  10   1       17.57       16.76      0.93 o
  -2  10   1      963.88     1019.11     13.44 o
  -1  10   1      807.20      821.11      8.99 o
   0  10   1       76.29       70.42      1.83 o
   1  10   1       26.65       30.97      1.04 o
   2  10   1       80.09       76.98      1.63 o
   3  10   1       42.00       42.50      1.63 o
   4  10   1      231.59      231.59      7.03 o
   5  10   1        7.59        5.28      1.59 o
   6  10   1       61.47       60.60      4.57 o
  -6  11   1       11.85        8.61      2.28 o
  -5  11   1       23.18       23.18      1.76 o
  -4  11   1      135.00      141.51      3.92 o
  -3  11   1      364.32      379.88      8.35 o
  -2  11   1     1121.68     1182.65     16.46 o
  -1  11   1       57.64       59.74      0.99 o
   0  11   1      514.66      506.40      6.30 o
   1  11   1      235.27      219.56      3.93 o
   2  11   1      221.71      235.28      4.63 o
   3  11   1      457.18      457.22     16.82 o
   4  11   1      109.17      116.47      4.64 o
   5  11   1       44.16       51.27      3.52 o
  -6  12   1        5.76        7.35      2.78 o
  -5  12   1      166.12      177.27      7.51 o
  -4  12   1      671.17      678.42     13.80 o
  -3  12   1      234.55      240.28      5.45 o
  -2  12   1     1063.10     1064.24     14.13 o
  -1  12   1        5.59        7.35      0.45 o
   0  12   1      800.93      771.85     10.00 o
   1  12   1      103.06      109.70      4.08 o
   2  12   1      147.10      148.07      3.16 o
   3  12   1       42.25       43.31      1.65 o
   4  12   1       76.60       79.85      4.78 o
   5  12   1       27.72       29.08      3.21 o
  -6  13   1        0.63        1.17      1.74 o
  -5  13   1       39.71       47.24      5.22 o
  -4  13   1       40.96       39.37      3.33 o
  -3  13   1       88.94       91.20      2.77 o
  -2  13   1      867.24      903.31     11.87 o
  -1  13   1      140.69      156.37      2.18 o
   0  13   1       24.48       22.89      0.52 o
   1  13   1       70.61       76.18      1.95 o
   2  13   1       46.78       44.62      1.35 o
   3  13   1      429.70      449.44      9.07 o
   4  13   1        4.62        4.87      1.26 o
   5  13   1       27.49       28.34      3.20 o
  -6  14   1       37.52       43.96      4.78 o
  -5  14   1      309.65      323.19      8.99 o
  -4  14   1       88.67       93.08      3.62 o
  -3  14   1      270.86      276.06      6.21 o
  -2  14   1     1158.98     1200.16     15.95 o
  -1  14   1      949.08      970.21     10.26 o
   0  14   1       32.41       33.73      0.71 o
   1  14   1       40.40       42.27      0.95 o
   2  14   1      180.31      179.73      3.66 o
   3  14   1      146.54      146.84      4.80 o
   4  14   1       47.53       50.47      3.04 o
   5  14   1        1.00        0.61      1.81 o
  -6  15   1       69.02       63.62      3.86 o
  -5  15   1       56.54       57.85      3.72 o
  -4  15   1      156.91      158.43      4.76 o
  -3  15   1      151.18      151.23      3.81 o
  -2  15   1      102.32      107.93      3.20 o
  -1  15   1      522.63      557.69      6.50 o
   0  15   1        0.17        0.42      0.22 o
   1  15   1      110.18      111.84      2.25 o
   2  15   1       30.18       31.72      1.37 o
   3  15   1      172.47      170.25      5.52 o
   4  15   1      103.35       94.62      3.29 o
   5  15   1        2.37       -2.87      2.17 o
  -6  16   1       55.93       47.06      4.14 o
  -5  16   1       17.97       16.87      1.74 o
  -4  16   1       58.02       57.03      2.76 o
  -3  16   1        4.80        5.54      0.86 o
  -2  16   1      159.60      152.83      2.59 o
  -1  16   1      386.19      401.97      4.98 o
   0  16   1      146.97      149.01      2.28 o
   1  16   1      478.46      476.56      8.06 o
   2  16   1        7.95        6.42      0.67 o
   3  16   1      275.65      285.54      8.10 o
   4  16   1       60.85       57.06      2.97 o
   5  16   1        6.38        8.72      2.66 o
  -6  17   1       15.42       17.53      2.54 o
  -5  17   1       40.55       34.74      2.14 o
  -4  17   1      143.40      155.13      5.25 o
  -3  17   1       19.43       21.35      2.16 o
  -2  17   1      337.99      337.58      5.08 o
  -1  17   1      617.69      656.25      8.00 o
   0  17   1      905.92      928.30     11.54 o
   1  17   1      239.61      238.00      5.12 o
   2  17   1      329.01      315.53      5.67 o
   3  17   1       78.70       74.33      2.93 o
   4  17   1       11.84       14.12      1.33 o
   5  17   1       32.51       30.28      3.44 o
  -6  18   1       81.04       79.56      4.45 o
  -5  18   1       33.90       26.61      2.38 o
  -4  18   1       22.50       23.14      1.83 o
  -3  18   1        2.47        2.32      0.88 o
  -2  18   1      473.41      485.63      7.04 o
  -1  18   1       58.24       56.05      1.67 o
   0  18   1       58.16       55.69      1.14 o
   1  18   1      281.44      259.63      7.48 o
   2  18   1       31.21       31.40      1.32 o
   3  18   1      214.91      212.34      5.74 o
   4  18   1       62.22       60.59      3.39 o
   5  18   1       29.66       28.28      3.34 o
  -5  19   1       39.06       44.91      2.65 o
  -4  19   1        6.50        4.41      1.08 o
  -3  19   1      147.07      152.78      3.70 o
  -2  19   1      431.92      450.05      6.54 o
  -1  19   1      570.99      606.02      8.50 o
   0  19   1      731.23      733.21      9.20 o
   1  19   1       23.25       23.53      1.93 o
   2  19   1      744.67      746.48     11.97 o
   3  19   1       44.70       39.48      1.89 o
   4  19   1       74.62       72.61      4.37 o
   5  19   1       18.19       21.76      3.65 o
  -5  20   1       18.06       17.45      1.83 o
  -4  20   1       37.80       35.80      2.40 o
  -3  20   1       61.70       58.17      3.51 o
  -2  20   1       18.78       22.90      0.86 o
  -1  20   1       97.91       96.88      1.97 o
   0  20   1        2.12        3.12      0.38 o
   1  20   1      135.39      142.17      3.10 o
   2  20   1       26.05       26.97      1.43 o
   3  20   1      186.67      179.83      4.85 o
   4  20   1        7.99        6.97      2.13 o
   5  20   1       95.69      112.54      9.82 o
  -5  21   1        9.64       10.19      1.90 o
  -4  21   1       12.82       12.74      2.17 o
  -3  21   1       60.87       57.99      2.96 o
  -2  21   1      362.63      365.12      6.01 o
  -1  21   1        9.29       10.29      1.19 o
   0  21   1       36.68       35.98      1.00 o
   1  21   1      109.12      109.85      2.58 o
   2  21   1      306.16      311.53      6.78 o
   3  21   1       26.82       27.92      2.46 o
   4  21   1       35.91       39.35      5.95 o
   5  21   1       21.32       25.92      3.46 o
  -5  22   1       14.85       12.33      2.13 o
  -4  22   1        4.91        3.91      1.55 o
  -3  22   1      100.48      113.91      2.97 o
  -2  22   1       25.50       25.72      1.00 o
  -1  22   1        3.48        2.81      0.69 o
   0  22   1      515.95      539.98      7.56 o
   1  22   1      218.44      228.15      4.55 o
   2  22   1       40.10       40.10      1.90 o
   3  22   1       81.39       80.07      3.28 o
   4  22   1      176.76      201.55     14.55 o
   5  22   1       16.32       18.53      3.58 o
  -5  23   1        0.09       -0.71      1.30 o
  -4  23   1       19.86       15.34      2.47 o
  -3  23   1      309.66      319.03      6.32 o
  -2  23   1      175.98      183.85      3.73 o
  -1  23   1        0.18        0.78      0.45 o
   0  23   1      152.09      157.53      2.95 o
   1  23   1        3.24        2.67      0.61 o
   2  23   1       44.51       46.49      2.39 o
   3  23   1        9.39        9.42      1.21 o
   4  23   1       67.37       73.98      4.86 o
   5  23   1       57.42       54.99      3.81 o
  -5  24   1       26.81       31.45      3.29 o
  -4  24   1       22.38       21.57      1.53 o
  -3  24   1      173.53      169.64      4.01 o
  -2  24   1        6.00        4.26      0.67 o
  -1  24   1       21.36       22.75      1.30 o
   0  24   1      184.02      187.17      4.54 o
   1  24   1      197.56      203.88      4.46 o
   2  24   1      278.31      279.43      6.08 o
   3  24   1       30.98       28.79      1.84 o
   4  24   1        9.62       10.49      2.00 o
   5  24   1       68.69       73.31     11.10 o
  -5  25   1       15.85       19.22      2.62 o
  -4  25   1       33.84       33.73      1.77 o
  -3  25   1       28.83       31.04      1.58 o
  -2  25   1       10.04        8.00      0.79 o
  -1  25   1      124.09      119.20      2.79 o
   0  25   1      655.32      667.58     10.86 o
   1  25   1      132.29      133.44      2.92 o
   2  25   1      121.97      123.68      3.61 o
   3  25   1       30.45       28.94      2.37 o
   4  25   1       56.47       52.92      3.64 o
  -5  26   1        1.86        3.01      1.95 o
  -4  26   1       29.58       28.10      1.68 o
  -3  26   1      112.14      107.69      3.03 o
  -2  26   1       68.15       65.35      2.11 o
  -1  26   1       92.72       87.76      4.12 o
   0  26   1       54.18       53.49      2.37 o
   1  26   1      214.24      222.05      4.53 o
   2  26   1       39.67       36.02      1.79 o
   3  26   1       13.56       15.39      1.61 o
   4  26   1       27.37       23.93      2.81 o
  -5  27   1        1.60        3.14      3.49 o
  -4  27   1       66.51       70.48      4.20 o
  -3  27   1      137.57      127.24      3.26 o
  -2  27   1        1.53        1.04      0.78 o
  -1  27   1      105.86      100.58      4.48 o
   0  27   1      123.88      139.16      3.63 o
   1  27   1      113.05      117.72      2.97 o
   2  27   1      205.41      211.03      5.77 o
   3  27   1       21.36       24.42      1.81 o
   4  27   1       50.77       47.67      5.31 o
  -4  28   1        0.70        1.47      1.77 o
  -3  28   1        9.99        9.95      1.05 o
  -2  28   1      150.24      134.47      4.85 o
  -1  28   1      157.21      164.88      4.47 o
   0  28   1      291.39      298.42      6.09 o
   1  28   1      245.17      258.32      5.53 o
   2  28   1       26.52       25.03      1.60 o
   3  28   1       25.07       29.76      2.05 o
   4  28   1      140.92      153.95      7.23 o
  -4  29   1       24.98       24.73      3.06 o
  -3  29   1       71.63       72.04      4.03 o
  -2  29   1       56.55       46.43      1.89 o
  -1  29   1       11.41       11.58      1.12 o
   0  29   1       74.08       74.63      6.06 o
   1  29   1       62.11       58.66      2.19 o
   2  29   1       68.65       65.26      2.83 o
   3  29   1       10.42        7.33      1.40 o
   4  29   1       16.71       28.20      3.58 o
  -4  30   1        9.32        8.61      2.58 o
  -3  30   1        5.92        4.65      1.20 o
  -2  30   1      178.88      160.82      9.48 o
  -1  30   1       18.97       17.60      1.55 o
   0  30   1       43.71       41.24      1.88 o
   1  30   1       33.22       35.11      2.14 o
   2  30   1       13.39       14.79      3.37 o
   3  30   1        8.43        5.53      1.75 o
   4  30   1       66.91       78.02      5.30 o
  -4  31   1       60.58       58.30      5.07 o
  -3  31   1       20.35       18.17      1.72 o
  -2  31   1      156.19      142.64      5.50 o
  -1  31   1       43.73       41.71      2.19 o
   0  31   1      196.93      203.13      7.95 o
   1  31   1      155.07      164.89      4.45 o
   2  31   1      106.70      112.16      4.13 o
   3  31   1       17.08       17.97      2.97 o
   4  31   1       19.17       16.60      2.29 o
  -4  32   1        6.20        6.02      7.14 o
  -3  32   1        7.68        4.67      1.59 o
  -2  32   1       37.53       30.70      4.07 o
  -1  32   1       85.28       82.15      4.61 o
   0  32   1      207.71      219.75      5.63 o
   1  32   1       30.12       28.53      3.03 o
   2  32   1       38.20       39.47      2.24 o
   3  32   1       42.58       36.72      4.32 o
  -4  33   1       21.84       11.10      4.74 o
  -3  33   1        2.04       -0.47      2.10 o
  -2  33   1       17.48       17.54      2.56 o
  -1  33   1       17.20       14.86      1.56 o
   0  33   1      151.80      156.85      5.73 o
   1  33   1       86.69       93.48      3.17 o
   2  33   1       82.54       87.05      3.26 o
   3  33   1       64.40       71.07      4.32 o
  -3  34   1        1.52        2.69      1.94 o
  -2  34   1       38.44       34.72      5.19 o
  -1  34   1      168.01      167.63      5.84 o
   0  34   1       50.92       47.09      3.20 o
   1  34   1       59.53       62.52      2.55 o
   2  34   1        5.82        3.45      1.82 o
   3  34   1       55.82       54.64      4.86 o
  -3  35   1        9.18        8.17      3.07 o
  -2  35   1        7.43        6.85      2.34 o
  -1  35   1       72.02       70.72      4.05 o
   0  35   1       19.83       17.96      3.51 o
   1  35   1      179.49      185.74      5.96 o
   2  35   1       46.44       34.93      3.00 o
   3  35   1       40.57       42.05      5.41 o
  -3  36   1        4.41        3.09      2.31 o
  -2  36   1        3.66        5.42      2.62 o
  -1  36   1       50.59       50.00      3.21 o
   0  36   1       33.32       36.87      3.40 o
   1  36   1       37.24       36.53      4.74 o
   2  36   1        5.58        4.96      1.72 o
   3  36   1       48.36       53.88      9.21 o
  -3  37   1        2.79        2.61      3.87 o
  -2  37   1       25.75       31.12      3.55 o
  -1  37   1        2.84        1.74      1.79 o
   0  37   1        4.82        8.81      3.87 o
   1  37   1      139.98      151.49      8.30 o
   2  37   1       14.23       16.92      3.00 o
  -2  38   1       43.64       53.98      6.14 o
  -1  38   1        0.14        1.19      1.98 o
   0  38   1       46.75       56.47      6.01 o
   1  38   1       24.47       19.37      3.07 o
   2  38   1        3.03        1.24      2.37 o
  -2  39   1       17.25       19.34      3.74 o
  -1  39   1        0.64        4.87      2.17 o
   0  39   1        3.81        3.20      3.07 o
   1  39   1       59.68       60.41     12.21 o
   2  39   1        8.59        6.74      2.41 o
  -1  40   1       22.71       25.79      5.14 o
   0  40   1        3.64        2.40      4.14 o
   1  40   1       55.91       64.08      8.28 o
  -1  41   1       13.84       17.45      4.87 o
   0  41   1       63.63       70.48      7.74 o
  -5   0   2        1.32        2.52      1.76 o
  -4   0   2       18.40       15.75      1.15 o
  -3   0   2      181.70      202.27      6.32 o
  -2   0   2      552.17      577.75     22.56 o
  -1   0   2     2071.54     2062.86     39.92 o
   0   0   2      598.77      578.35      8.41 o
   1   0   2      993.40     1014.27     15.92 o
   2   0   2       40.93       54.57      1.75 o
   3   0   2        5.11        3.14      0.67 o
   4   0   2      251.29      239.95     12.03 o
   5   0   2       69.45       71.34     11.81 o
  -5   1   2       81.79       76.93      3.14 o
  -4   1   2      106.14      112.46      2.68 o
  -3   1   2      682.91      734.16     12.78 o
  -2   1   2      306.55      338.90      7.81 o
  -1   1   2       99.45      100.45      2.23 o
   0   1   2      264.25      272.95      3.04 o
   1   1   2      140.96      132.38      2.18 o
   2   1   2      112.72      113.61      2.00 o
   3   1   2      245.27      259.50      4.64 o
   4   1   2       21.90       19.44      1.92 o
   5   1   2       16.75       14.09      1.82 o
  -6   2   2       76.44       66.48      6.81 o
  -5   2   2        4.08        5.16      1.79 o
  -4   2   2       49.48       52.77      2.25 o
  -3   2   2      636.08      658.19     13.13 o
  -2   2   2      363.91      381.82      7.59 o
  -1   2   2      765.40      708.98      9.07 o
   0   2   2     1141.03     1095.13     11.31 o
   1   2   2       48.62       60.46      1.32 o
   2   2   2      158.25      163.55      2.56 o
   3   2   2       85.08       81.44      2.21 o
   4   2   2        3.46        5.28      0.82 o
   5   2   2       38.48       41.98      2.69 o
  -6   3   2      100.87      127.22     10.01 o
  -5   3   2      236.13      229.39      8.59 o
  -4   3   2       53.54       52.79      3.53 o
  -3   3   2      451.55      454.29      8.70 o
  -2   3   2      215.94      227.44      4.14 o
  -1   3   2      837.23      825.53     10.37 o
   0   3   2      384.01      352.34      4.58 o
   1   3   2     1002.79     1015.97     10.80 o
   2   3   2      788.02      800.67      9.72 o
   3   3   2       19.26       14.98      0.97 o
   4   3   2       18.30       15.85      1.06 o
   5   3   2       44.68       37.10      3.58 o
  -6   4   2       85.94       80.90      7.48 o
  -5   4   2       52.50       53.50      3.06 o
  -4   4   2      115.60      121.74      3.55 o
  -3   4   2       74.11       71.81      2.24 o
  -2   4   2      294.55      296.21      5.06 o
  -1   4   2     1459.77     1437.84     15.86 o
   0   4   2      241.81      237.54      2.61 o
   1   4   2      768.93      822.38      8.61 o
   2   4   2      109.42      107.89      2.12 o
   3   4   2      283.69      293.77      4.81 o
   4   4   2       86.40       89.13      2.97 o
   5   4   2        7.48        5.66      1.94 o
  -6   5   2       50.82       53.00      4.41 o
  -5   5   2      130.62      126.94      4.97 o
  -4   5   2      123.18      115.80      3.46 o
  -3   5   2       24.28       25.48      1.16 o
  -2   5   2       15.82       17.06      0.79 o
  -1   5   2      560.23      544.34      6.52 o
   0   5   2      130.41      130.99      1.64 o
   1   5   2       26.86       25.77      0.78 o
   2   5   2      226.79      227.94      3.59 o
   3   5   2      166.76      173.45      3.28 o
   4   5   2       96.18       95.98      3.74 o
   5   5   2       47.66       44.05      3.04 o
  -6   6   2       25.52       24.63      3.21 o
  -5   6   2       11.55        6.57      1.69 o
  -4   6   2      158.61      160.12      4.86 o
  -3   6   2       11.71       11.88      1.20 o
  -2   6   2      366.86      358.96      5.63 o
  -1   6   2      241.80      249.44      3.18 o
   0   6   2     1036.47     1004.14     10.21 o
   1   6   2      401.43      408.74      4.74 o
   2   6   2     1107.92     1124.93     14.22 o
   3   6   2        3.60        3.70      0.69 o
   4   6   2       73.22       76.79      2.56 o
   5   6   2       10.25       11.69      3.40 o
  -6   7   2       82.83       90.21      9.81 o
  -5   7   2      149.40      152.88      5.61 o
  -4   7   2      227.58      219.98      8.38 o
  -3   7   2      139.96      140.57      3.58 o
  -2   7   2      121.01      120.32      3.08 o
  -1   7   2       99.81       96.36      1.68 o
   0   7   2       57.35       49.58      1.07 o
   1   7   2      133.08      125.25      1.72 o
   2   7   2      145.21      138.52      2.38 o
   3   7   2      285.81      282.86      4.73 o
   4   7   2       65.73       61.91      2.24 o
   5   7   2        5.60        1.95      1.88 o
  -6   8   2       56.10       52.73      6.54 o
  -5   8   2      101.93      101.02      5.13 o
  -4   8   2       28.69       31.98      2.55 o
  -3   8   2       39.92       38.45      1.40 o
  -2   8   2      219.39      214.65      3.58 o
  -1   8   2      857.30      879.16      9.78 o
   0   8   2      671.40      691.88      8.91 o
   1   8   2      182.09      191.21      2.75 o
   2   8   2      191.23      183.31      3.10 o
   3   8   2       10.72       14.18      0.79 o
   4   8   2       98.85       94.63      4.21 o
   5   8   2        9.70       13.12      1.77 o
  -6   9   2       31.36       24.52      3.72 o
  -5   9   2       56.04       56.93      3.28 o
  -4   9   2      216.13      211.62      7.07 o
  -3   9   2       84.53       84.01      2.20 o
  -2   9   2      310.98      334.94      5.18 o
  -1   9   2      354.21      374.23      4.59 o
   0   9   2     1197.32     1204.28     14.06 o
   1   9   2      451.44      458.72      5.57 o
   2   9   2      162.54      169.50      2.79 o
   3   9   2       40.04       39.48      1.29 o
   4   9   2       28.53       24.65      1.74 o
   5   9   2        7.89        6.36      2.05 o
  -6  10   2       48.98       45.45      5.21 o
  -5  10   2      180.72      174.23      7.45 o
  -4  10   2       66.62       63.18      3.30 o
  -3  10   2      163.30      162.22      4.63 o
  -2  10   2      331.78      329.36      4.83 o
  -1  10   2      830.10      842.79      9.02 o
   0  10   2     2325.97     2425.09     37.55 o
   1  10   2      611.74      671.92      9.36 o
   2  10   2       12.31       12.44      0.90 o
   3  10   2      112.89      109.71      3.05 o
   4  10   2       36.49       39.14      1.88 o
   5  10   2      118.66      129.68      5.32 o
  -6  11   2        0.65        0.18      1.88 o
  -5  11   2        6.77       12.43      1.96 o
  -4  11   2        7.27        8.73      1.35 o
  -3  11   2      244.22      253.74      5.96 o
  -2  11   2      394.98      406.16      5.52 o
  -1  11   2      744.36      794.90      8.50 o
   0  11   2      867.67      920.41     11.69 o
   1  11   2       25.44       29.89      1.21 o
   2  11   2      109.33       97.68      2.72 o
   3  11   2      151.16      151.87      3.95 o
   4  11   2       26.01       27.51      3.18 o
   5  11   2        3.02        3.28      2.22 o
  -6  12   2       15.71       16.95      3.02 o
  -5  12   2       28.96       29.04      2.42 o
  -4  12   2      123.80      127.25      3.73 o
  -3  12   2       73.31       76.55      2.56 o
  -2  12   2     1392.55     1431.02     18.71 o
  -1  12   2     1089.78     1178.99     12.78 o
   0  12   2      129.40      119.53      2.27 o
   1  12   2      271.78      290.76      4.95 o
   2  12   2        7.03        5.30      0.74 o
   3  12   2      152.08      145.10      3.19 o
   4  12   2        7.04        3.64      1.11 o
   5  12   2       92.92      105.83      5.11 o
  -6  13   2        7.05        5.80      2.15 o
  -5  13   2        0.57        1.82      1.15 o
  -4  13   2      138.93      149.63      4.53 o
  -3  13   2       78.27       79.82      2.17 o
  -2  13   2      164.62      159.01      2.65 o
  -1  13   2      362.10      396.03      4.66 o
   0  13   2      141.55      123.30      2.99 o
   1  13   2      596.67      644.20     11.75 o
   2  13   2       36.63       35.09      1.18 o
   3  13   2       90.65       91.61      2.94 o
   4  13   2      124.30      124.97      6.45 o
   5  13   2        2.10        2.65      2.66 o
  -6  14   2       30.67       29.96      3.40 o
  -5  14   2        5.44        5.70      1.33 o
  -4  14   2       44.64       40.91      2.87 o
  -3  14   2       50.02       44.82      1.75 o
  -2  14   2      432.85      448.40      6.24 o
  -1  14   2      736.07      769.64      8.52 o
   0  14   2      235.91      243.47      9.14 o
   1  14   2      272.68      287.98      5.83 o
   2  14   2       45.03       44.47      1.74 o
   3  14   2       87.83       94.82      2.76 o
   4  14   2       61.07       62.42      3.26 o
   5  14   2       63.55       62.34      7.34 o
  -6  15   2        1.69        2.74      1.84 o
  -5  15   2      136.53      131.73      4.36 o
  -4  15   2      184.65      187.89      5.12 o
  -3  15   2       17.65       14.43      1.17 o
  -2  15   2      419.83      426.48      6.18 o
  -1  15   2      136.48      142.17      2.15 o
   0  15   2       11.07       11.86      0.65 o
   1  15   2      577.03      597.65     12.24 o
   2  15   2       44.68       50.23      1.87 o
   3  15   2      507.53      509.84     11.62 o
   4  15   2        4.55        4.26      2.10 o
   5  15   2       17.67       17.75      5.34 o
  -6  16   2        8.76        6.02      1.97 o
  -5  16   2       28.43       25.36      1.96 o
  -4  16   2       62.93       64.89      2.84 o
  -3  16   2      313.07      315.76      6.18 o
  -2  16   2      366.27      402.89      6.08 o
  -1  16   2      224.93      240.22      3.55 o
   0  16   2      205.99      211.59      3.74 o
   1  16   2       56.43       52.65      1.57 o
   2  16   2      128.54      125.74      4.83 o
   3  16   2      260.97      250.12      7.26 o
   4  16   2       65.58       67.92      3.95 o
   5  16   2       35.25       31.64      5.47 o
  -6  17   2        4.27        2.97      1.79 o
  -5  17   2       57.02       56.13      3.25 o
  -4  17   2      287.22      306.77      6.72 o
  -3  17   2      578.69      596.38      9.50 o
  -2  17   2      508.30      529.47      7.60 o
  -1  17   2      113.05      126.37      2.02 o
   0  17   2       27.08       34.84      2.26 o
   1  17   2       24.03       22.08      1.32 o
   2  17   2       19.11       18.01      1.84 o
   3  17   2      231.97      243.70      9.58 o
   4  17   2       22.86       17.59      2.66 o
   5  17   2        9.41       11.97      2.96 o
  -6  18   2        7.72       10.35      2.44 o
  -5  18   2       66.64       65.25      2.74 o
  -4  18   2       31.71       34.43      1.80 o
  -3  18   2      298.00      299.93      5.42 o
  -2  18   2      228.12      239.51      4.11 o
  -1  18   2      123.28      121.73      2.06 o
   0  18   2       22.22       22.72      1.07 o
   1  18   2      214.39      207.62      3.92 o
   2  18   2      180.96      186.55      4.96 o
   3  18   2      198.43      197.48      7.66 o
   4  18   2      199.07      209.86      7.62 o
   5  18   2        4.67        6.27      4.00 o
  -5  19   2       30.26       25.15      2.42 o
  -4  19   2      230.46      227.69      5.48 o
  -3  19   2      182.05      185.30      3.65 o
  -2  19   2       56.02       49.35      1.38 o
  -1  19   2       43.15       35.49      1.32 o
   0  19   2      175.00      169.15      3.59 o
   1  19   2       62.49       59.61      1.60 o
   2  19   2       76.38       68.32      3.01 o
   3  19   2        3.17        1.76      1.12 o
   4  19   2       26.82       26.07      2.49 o
   5  19   2        7.13        9.34      5.87 o
  -5  20   2        3.61        1.54      1.71 o
  -4  20   2       44.09       46.82      2.43 o
  -3  20   2      181.56      181.66      4.28 o
  -2  20   2      261.50      268.40      4.36 o
  -1  20   2       60.02       62.02      1.52 o
   0  20   2       48.84       43.54      2.22 o
   1  20   2       29.61       28.60      1.14 o
   2  20   2      419.08      441.30     11.18 o
   3  20   2       33.48       39.65      2.22 o
   4  20   2       88.63       82.67      4.96 o
   5  20   2       38.75       31.37      5.87 o
  -5  21   2       44.02       39.02      2.95 o
  -4  21   2       10.92       10.21      1.15 o
  -3  21   2      493.86      525.24      9.21 o
  -2  21   2       83.71       76.48      1.78 o
  -1  21   2      121.00      123.07      2.40 o
   0  21   2      174.60      175.49      4.03 o
   1  21   2      217.13      222.03      4.51 o
   2  21   2      855.23      870.71     19.86 o
   3  21   2       33.62       38.61      2.55 o
   4  21   2      124.50      128.82      7.68 o
  -5  22   2       24.02       21.44      2.15 o
  -4  22   2        7.54        5.70      1.11 o
  -3  22   2      131.70      124.62      3.18 o
  -2  22   2       66.65       60.55      2.48 o
  -1  22   2       10.71       10.50      0.65 o
   0  22   2      123.89      119.60      2.68 o
   1  22   2       93.75       95.43      2.64 o
   2  22   2      331.95      349.41      8.42 o
   3  22   2       11.09       10.16      1.34 o
   4  22   2       15.03       10.89      3.60 o
  -5  23   2        5.83        3.87      3.05 o
  -4  23   2       21.62       23.80      1.67 o
  -3  23   2      423.57      412.10      7.31 o
  -2  23   2       46.88       44.58      1.53 o
  -1  23   2      165.31      147.03      3.45 o
   0  23   2      473.52      494.56      9.12 o
   1  23   2      188.34      189.14      4.00 o
   2  23   2       23.79       21.33      1.42 o
   3  23   2      102.09      101.90      3.47 o
   4  23   2       67.45       65.50      4.14 o
  -5  24   2        8.34        8.68      1.94 o
  -4  24   2       51.37       43.80      2.19 o
  -3  24   2       36.50       31.98      1.53 o
  -2  24   2       82.14       77.86      2.50 o
  -1  24   2      364.94      365.56      7.81 o
   0  24   2      105.53      103.62      5.04 o
   1  24   2      453.47      482.83      8.74 o
   2  24   2      240.66      250.50      6.12 o
   3  24   2        8.51        7.62      1.21 o
   4  24   2       65.51       58.46      5.24 o
  -5  25   2        3.25        1.34      2.32 o
  -4  25   2      114.48      112.79      4.74 o
  -3  25   2       20.29       17.36      1.50 o
  -2  25   2       50.88       46.73      2.43 o
  -1  25   2      271.50      291.93      6.45 o
   0  25   2       25.16       24.18      1.64 o
   1  25   2      379.28      406.92      7.75 o
   2  25   2       13.51       12.62      1.44 o
   3  25   2        5.97        6.54      3.18 o
   4  25   2        3.41        4.72      2.49 o
  -5  26   2        6.53        3.01      1.67 o
  -4  26   2       22.37       19.57      1.99 o
  -3  26   2        2.53        0.35      0.87 o
  -2  26   2       63.40       68.61      3.03 o
  -1  26   2      292.02      289.56      7.05 o
   0  26   2       17.53       13.54      1.45 o
   1  26   2      237.11      242.86      5.19 o
   2  26   2       49.60       41.72      2.28 o
   3  26   2        1.54        0.34      1.47 o
   4  26   2        6.09       11.16      3.47 o
  -5  27   2       24.01       18.99      3.19 o
  -4  27   2       10.48        7.66      1.59 o
  -3  27   2       15.36       15.14      1.45 o
  -2  27   2      137.89      144.52      4.61 o
  -1  27   2      160.75      171.44     17.13 o
   0  27   2      190.32      193.04      5.43 o
   1  27   2       37.11       40.39      2.74 o
   2  27   2       96.33      102.10      3.36 o
   3  27   2        9.15        8.24      3.11 o
   4  27   2        3.00        0.75      4.14 o
  -4  28   2       26.55       28.21      2.31 o
  -3  28   2        4.08        3.55      1.30 o
  -2  28   2       77.97       74.08      5.16 o
  -1  28   2      110.55      106.07      3.73 o
   0  28   2      350.74      363.11     10.57 o
   1  28   2      178.51      195.55      7.32 o
   2  28   2       56.83       60.00      2.94 o
   3  28   2       37.91       39.83      3.12 o
   4  28   2       40.97       45.25      4.46 o
  -4  29   2       95.51      105.29      5.54 o
  -3  29   2        0.63        1.94      1.31 o
  -2  29   2       43.69       40.65      2.30 o
  -1  29   2      207.78      214.19      7.55 o
   0  29   2      103.13      116.41      5.11 o
   1  29   2      133.63      138.04      4.39 o
   2  29   2      120.63      137.85      6.37 o
   3  29   2        0.39        1.67      3.60 o
  -4  30   2       11.43        8.81      3.40 o
  -3  30   2        4.26        2.51      2.13 o
  -2  30   2       90.40       85.94      4.17 o
  -1  30   2       48.97       42.32      2.26 o
   0  30   2       95.53       92.16      3.63 o
   1  30   2        2.03        2.17      1.06 o
   2  30   2       11.46       11.10      1.70 o
   3  30   2       13.53       22.40      2.62 o
  -4  31   2        7.08       12.82      2.85 o
  -3  31   2       27.95       29.01      3.36 o
  -2  31   2       19.27       18.93      2.08 o
  -1  31   2       94.29       93.77      3.58 o
   0  31   2      249.71      270.01      7.14 o
   1  31   2       29.81       35.15      1.98 o
   2  31   2        6.19        3.95      2.08 o
   3  31   2       12.84       17.39      2.72 o
  -4  32   2        0.26        1.82      2.64 o
  -3  32   2       13.80       10.18      3.60 o
  -2  32   2        7.12        4.68      2.12 o
  -1  32   2       46.78       44.79      2.52 o
   0  32   2      101.26      105.82      4.56 o
   1  32   2       25.94       24.33      1.83 o
   2  32   2       30.09       28.94      2.90 o
   3  32   2       23.28       21.21      3.28 o
  -4  33   2       16.17       14.99      3.33 o
  -3  33   2       19.82       16.60      2.95 o
  -2  33   2        5.11        4.09      1.93 o
  -1  33   2       33.66       32.49      2.61 o
   0  33   2       18.59       16.69      2.00 o
   1  33   2       29.72       27.23      2.59 o
   2  33   2       15.08       13.01      2.36 o
   3  33   2       37.56       33.00      3.35 o
  -3  34   2        6.35        4.27      2.60 o
  -2  34   2       12.99       10.13      3.74 o
  -1  34   2       53.03       54.40      4.45 o
   0  34   2       41.45       36.48      6.53 o
   1  34   2        5.55        8.41      2.05 o
   2  34   2       69.44       73.19      4.95 o
  -3  35   2       38.50       41.17      4.20 o
  -2  35   2        8.18        6.62      2.47 o
  -1  35   2       18.16       14.74      2.66 o
   0  35   2       49.34       55.45      3.63 o
   1  35   2        5.26        5.19      2.37 o
   2  35   2       51.73       45.24      4.56 o
  -3  36   2        6.29        3.85      2.77 o
  -2  36   2       10.07        6.71      2.88 o
  -1  36   2       40.67       39.64      4.15 o
   0  36   2       23.36       15.68      3.80 o
   1  36   2        5.92        5.28      3.87 o
   2  36   2       10.57       11.36      2.76 o
  -2  37   2       71.15       76.85      5.58 o
  -1  37   2       14.93        7.17      2.31 o
   0  37   2        9.97        8.01      3.34 o
   1  37   2       59.72       60.46      7.81 o
   2  37   2        5.08        4.90      2.45 o
  -2  38   2       11.89        8.81      2.98 o
  -1  38   2       64.43       67.20      5.54 o
   0  38   2        1.13        3.60      4.27 o
   1  38   2        4.30        0.27      3.21 o
  -2  39   2       11.92        7.28      3.74 o
  -1  39   2        2.20        1.49      2.11 o
   0  39   2        1.49       -2.67      4.00 o
   1  39   2        8.45       12.15      4.54 o
  -1  40   2       64.16       69.42      5.22 o
   0  40   2        9.05        4.00      3.34 o
  -5   0   3       58.23       44.72      4.54 o
  -4   0   3        1.85       -0.57      1.09 o
  -3   0   3       29.70       35.78      3.74 o
  -2   0   3      103.15       84.76      3.78 o
  -1   0   3      240.03      242.79      6.91 o
   0   0   3        2.99        3.29      0.59 o
   1   0   3       54.62       59.20      2.18 o
   2   0   3      181.44      180.89      4.86 o
   3   0   3      120.55      112.83      5.57 o
   4   0   3        3.01       -0.07      1.47 o
   5   0   3        0.36        1.83      2.20 o
  -6   1   3       11.59        7.21      3.34 o
  -5   1   3       29.09       22.90      2.59 o
  -4   1   3      131.69      135.31      4.05 o
  -3   1   3       14.74       12.26      1.38 o
  -2   1   3       17.17       13.62      0.98 o
  -1   1   3      361.75      351.37      5.74 o
   0   1   3       31.00       32.90      0.81 o
   1   1   3      376.98      360.02      4.96 o
   2   1   3      117.94      109.33      1.95 o
   3   1   3      160.43      157.60      3.37 o
   4   1   3       70.73       65.51      3.32 o
   5   1   3       44.09       45.90      2.95 o
  -6   2   3       26.67       19.09      4.54 o
  -5   2   3      150.22      155.76      6.61 o
  -4   2   3       92.80       87.03      4.18 o
  -3   2   3      151.70      144.52      6.38 o
  -2   2   3      281.88      288.89      5.41 o
  -1   2   3      463.25      476.50      6.91 o
   0   2   3       21.62       23.46      0.97 o
   1   2   3      567.68      544.17      7.28 o
   2   2   3        1.16        0.86      0.35 o
   3   2   3       62.66       55.68      1.76 o
   4   2   3       18.90       16.51      1.42 o
   5   2   3        3.43        7.03      1.85 o
  -5   3   3       16.31       11.34      6.54 o
  -4   3   3        6.57        7.87      1.21 o
  -3   3   3      104.97      102.83      4.77 o
  -2   3   3       33.53       40.41      1.28 o
  -1   3   3      821.13      892.32     11.60 o
   0   3   3      266.88      277.38      3.70 o
   1   3   3       31.74       29.50      0.90 o
   2   3   3      192.50      192.08      3.36 o
   3   3   3      136.27      127.98      2.95 o
   4   3   3        6.02        4.88      1.14 o
   5   3   3       60.58       62.44      5.10 o
  -5   4   3       12.20       16.68      2.30 o
  -4   4   3      155.44      155.58      6.74 o
  -3   4   3       25.21       24.00      2.60 o
  -2   4   3      148.44      133.45      2.71 o
  -1   4   3      855.16      864.30     11.11 o
   0   4   3      121.61      120.35      1.81 o
   1   4   3      318.89      295.78      4.82 o
   2   4   3      117.66      110.03      2.34 o
   3   4   3       81.61       73.93      2.04 o
   4   4   3        1.74        3.14      1.10 o
   5   4   3        8.81        3.37      2.57 o
  -5   5   3       29.47       22.29      3.47 o
  -4   5   3       75.37       76.95      4.07 o
  -3   5   3      159.10      166.78      6.44 o
  -2   5   3       50.07       56.05      2.37 o
  -1   5   3      316.35      311.65      4.22 o
   0   5   3       49.43       50.07      0.97 o
   1   5   3       55.16       48.59      1.63 o
   2   5   3       38.07       39.94      1.53 o
   3   5   3       24.92       28.67      1.18 o
   4   5   3       80.71       72.88      3.15 o
   5   5   3       47.29       40.82      3.37 o
  -6   6   3       28.26       24.43      4.54 o
  -4   6   3       78.99       77.22      3.22 o
  -3   6   3       96.77       96.81      3.25 o
  -2   6   3      325.73      315.31      6.43 o
  -1   6   3      234.21      236.03      3.26 o
   0   6   3        0.98        2.36      0.34 o
   1   6   3       40.67       44.24      1.07 o
   2   6   3      153.90      155.24      2.73 o
   3   6   3      107.54      106.61      2.50 o
   4   6   3       23.54       20.67      1.73 o
   5   6   3       22.31       25.35      2.95 o
  -6   7   3       37.67       34.79      2.65 o
  -5   7   3       36.49       38.80      3.02 o
  -4   7   3       34.57       34.49      1.87 o
  -3   7   3       95.62       92.72      5.93 o
  -2   7   3        1.67        1.42      0.52 o
  -1   7   3       44.82       43.88      1.98 o
   0   7   3      562.84      577.33      6.77 o
   1   7   3      172.97      178.27      3.09 o
   2   7   3      345.41      313.72      5.01 o
   3   7   3      220.86      205.11      4.05 o
   4   7   3       69.32       70.15      2.83 o
   5   7   3        2.01        4.39      2.16 o
  -6   8   3        0.64       -1.47      1.70 o
  -5   8   3       13.06       10.82      1.76 o
  -4   8   3       10.27        9.06      1.17 o
  -3   8   3      391.96      392.53     11.13 o
  -2   8   3       12.94       14.21      0.89 o
  -1   8   3      595.90      602.55      7.58 o
   0   8   3      391.37      379.79      4.52 o
   1   8   3      267.09      295.17      5.04 o
   2   8   3      137.36      137.73      2.67 o
   3   8   3       97.28       91.94      3.86 o
   4   8   3      164.42      157.73      4.43 o
   5   8   3        0.61        0.71      2.08 o
  -6   9   3       27.65       24.04      2.66 o
  -5   9   3       45.39       48.59      5.74 o
  -4   9   3       59.54       60.73      3.56 o
  -3   9   3      383.13      384.29     11.73 o
  -2   9   3      227.20      231.58      4.21 o
  -1   9   3      480.09      494.73      6.87 o
   0   9   3      489.84      465.57      6.52 o
   1   9   3      113.53      111.91      1.87 o
   2   9   3       86.16       78.96      2.38 o
   3   9   3       20.59       18.18      1.07 o
   4   9   3      118.67      138.54     11.95 o
   5   9   3        7.44        3.25      2.16 o
  -6  10   3        2.58        4.47      2.16 o
  -5  10   3       29.39       24.15      2.38 o
  -4  10   3       60.47       57.54      2.38 o
  -3  10   3       16.10       15.77      2.03 o
  -2  10   3      119.80      117.92      3.02 o
  -1  10   3      466.57      481.42      8.93 o
   0  10   3      718.46      715.57     13.09 o
   1  10   3       26.44       25.96      1.03 o
   2  10   3      303.06      301.94      4.75 o
   3  10   3      126.10      124.63      6.23 o
   4  10   3        7.05        6.85      2.31 o
   5  10   3       11.59        8.50      2.44 o
  -6  11   3       11.57       10.68      2.52 o
  -5  11   3       92.78       91.84      3.82 o
  -4  11   3       58.22       60.42      2.15 o
  -3  11   3      274.20      276.43      5.70 o
  -2  11   3       68.41       65.06      2.59 o
  -1  11   3      318.39      298.45      6.40 o
   0  11   3      738.06      766.14     17.31 o
   1  11   3       36.60       33.48      1.26 o
   2  11   3       79.18       76.80      2.01 o
   3  11   3      312.04      298.67      7.26 o
   4  11   3       39.37       31.35      2.75 o
   5  11   3        4.92        3.86      3.38 o
  -6  12   3       39.23       42.40      3.03 o
  -5  12   3      268.80      267.02     10.59 o
  -4  12   3      158.46      164.69      6.36 o
  -3  12   3      203.21      191.03      4.55 o
  -2  12   3       45.11       49.46      1.17 o
  -1  12   3       67.15       70.46      2.56 o
   0  12   3      130.89      142.60      3.53 o
   1  12   3      227.08      216.88      4.50 o
   2  12   3       45.00       50.29      1.83 o
   3  12   3        9.09        7.57      1.32 o
   4  12   3       48.91       50.00      5.08 o
  -6  13   3       14.02       19.27      2.36 o
  -5  13   3      146.69      154.01      7.05 o
  -4  13   3      377.68      385.61      8.83 o
  -3  13   3        2.50        3.19      0.66 o
  -2  13   3       98.74       98.46      1.85 o
  -1  13   3       33.53       28.74      1.94 o
   0  13   3      154.59      161.23      4.42 o
   1  13   3       93.77       88.65      2.30 o
   2  13   3      135.43      152.49      3.86 o
   3  13   3       61.46       64.04      4.08 o
   4  13   3       11.15        8.14      2.47 o
  -6  14   3       23.03       19.44      2.74 o
  -5  14   3      105.08      100.33      8.32 o
  -4  14   3       74.61       70.39      2.39 o
  -3  14   3      391.83      396.21      8.14 o
  -2  14   3       56.31       50.86      1.30 o
  -1  14   3      386.98      389.32      7.87 o
   0  14   3      388.66      400.06      8.44 o
   1  14   3       77.51       84.67      2.58 o
   2  14   3       83.87       85.20      3.23 o
   3  14   3      168.49      174.47      6.54 o
   4  14   3        0.47       -0.67      2.94 o
  -6  15   3       28.53       30.82      4.81 o
  -5  15   3        7.79        6.53      1.82 o
  -4  15   3       30.58       31.91      1.95 o
  -3  15   3      745.96      762.54     13.47 o
  -2  15   3      209.62      202.43      4.04 o
  -1  15   3      138.08      137.34      3.37 o
   0  15   3       61.56       63.53      1.83 o
   1  15   3      143.55      152.40      9.42 o
   2  15   3       96.06      101.14      3.37 o
   3  15   3       84.83       98.06      4.46 o
   4  15   3       13.85       16.95      4.27 o
  -6  16   3        2.35        0.72      2.03 o
  -5  16   3      158.65      187.58      7.50 o
  -4  16   3       54.25       48.21      2.02 o
  -3  16   3      322.56      328.81      6.35 o
  -2  16   3      184.38      183.75      3.65 o
  -1  16   3      180.29      174.78      4.57 o
   0  16   3      238.74      248.16      6.18 o
   1  16   3      171.17      179.30      5.92 o
   2  16   3       10.09        9.14      1.08 o
   3  16   3       42.88       47.82      3.06 o
   4  16   3        9.42        3.20      4.14 o
  -5  17   3       29.19       36.20      4.32 o
  -4  17   3       63.64       62.26      2.60 o
  -3  17   3      304.55      291.70      6.88 o
  -2  17   3      432.27      438.31      8.30 o
  -1  17   3      216.74      214.10      5.13 o
   0  17   3       28.55       26.75      2.87 o
   1  17   3        1.90        1.80      0.95 o
   2  17   3      226.19      240.65      6.52 o
   3  17   3       31.01       34.99      4.81 o
   4  17   3        4.86        2.27      3.20 o
  -5  18   3       70.90       69.10      6.94 o
  -4  18   3       20.87       16.90      1.74 o
  -3  18   3      101.08      105.11      3.29 o
  -2  18   3      861.11      853.05     14.10 o
  -1  18   3      103.25       99.35      4.22 o
   0  18   3      143.19      152.45      6.03 o
   1  18   3      133.22      145.16      6.72 o
   2  18   3      241.45      239.00      6.39 o
   3  18   3       13.86       16.05      1.78 o
   4  18   3        4.34        4.20      3.47 o
  -5  19   3        7.75        3.70      1.98 o
  -4  19   3      106.11      105.20      3.77 o
  -3  19   3       59.76       59.19      4.21 o
  -2  19   3      395.93      393.57      7.31 o
  -1  19   3       25.67       23.16      3.16 o
   0  19   3       24.60       26.61      1.53 o
   1  19   3      246.07      257.02      8.15 o
   2  19   3      114.90      120.41      6.17 o
   3  19   3       54.89       45.78      3.90 o
   4  19   3       27.72       36.12      9.48 o
  -5  20   3        1.59        2.85      1.73 o
  -4  20   3       93.57       86.71      3.36 o
  -3  20   3      329.20      326.77      7.52 o
  -2  20   3      160.53      160.86      5.09 o
  -1  20   3       98.98      101.46      3.36 o
   0  20   3       31.65       27.20      1.87 o
   1  20   3      267.59      282.98      7.58 o
   2  20   3      163.14      174.18      6.19 o
   3  20   3        4.63        4.90      1.76 o
   4  20   3       27.07       27.75      5.27 o
  -5  21   3        5.80        5.79      1.89 o
  -4  21   3      209.60      199.64      6.54 o
  -3  21   3      381.98      412.59      8.26 o
  -2  21   3      159.76      167.82      4.67 o
  -1  21   3      144.34      138.72      4.70 o
   0  21   3        2.57        1.11      0.82 o
   1  21   3      123.44      121.95      4.00 o
   2  21   3        4.66        3.38      0.96 o
   3  21   3       92.94       94.15      4.71 o
   4  21   3       41.10       44.90      9.61 o
  -5  22   3        5.77        7.51      2.79 o
  -4  22   3       31.94       30.72      2.56 o
  -3  22   3      146.91      143.09      3.82 o
  -2  22   3      136.75      128.67      3.68 o
  -1  22   3      324.55      320.77      9.48 o
   0  22   3       44.12       42.33      2.73 o
   1  22   3      414.02      427.29     10.35 o
   2  22   3        9.86       10.64      1.31 o
   3  22   3       17.80       15.63      3.77 o
   4  22   3        6.46        7.29      3.05 o
  -5  23   3        5.42        5.26      2.87 o
  -4  23   3       59.91       51.42      2.88 o
  -3  23   3       60.74       57.85      2.74 o
  -2  23   3       85.95       91.36      5.80 o
  -1  23   3       47.69       44.32      2.53 o
   0  23   3      123.55      120.77      3.95 o
   1  23   3        4.38        4.46      1.15 o
   2  23   3       27.98       23.67      2.37 o
   3  23   3      136.81      145.70      9.68 o
   4  23   3        7.82        5.47      2.85 o
  -5  24   3        6.95        6.09      2.37 o
  -4  24   3       42.35       42.55      3.26 o
  -3  24   3      116.96      113.37      4.32 o
  -2  24   3       45.33       51.45      2.43 o
  -1  24   3      312.64      297.00     11.11 o
   0  24   3       24.28       25.30      1.67 o
   1  24   3       55.51       56.40      3.35 o
   2  24   3       15.34       14.01      1.64 o
   3  24   3       14.47       10.60      4.07 o
  -5  25   3        3.58        1.17      1.76 o
  -4  25   3       51.77       51.42      7.78 o
  -3  25   3       52.88       56.78      2.88 o
  -2  25   3       19.05       18.40      1.57 o
  -1  25   3      211.80      229.57      7.31 o
   0  25   3       17.30       15.51      1.42 o
   1  25   3      213.56      216.54      6.56 o
   2  25   3      147.81      155.26      5.77 o
   3  25   3       91.25       95.39      5.02 o
  -5  26   3       10.65        6.34      2.26 o
  -4  26   3       59.62       56.07      5.10 o
  -3  26   3       12.64       11.72      1.53 o
  -2  26   3       54.95       55.74      2.80 o
  -1  26   3       23.72       20.72      2.47 o
   0  26   3       23.52       19.74      1.68 o
   1  26   3       93.20       90.97      3.75 o
   2  26   3       16.01       14.09      1.76 o
   3  26   3       11.29       11.50      2.30 o
  -4  27   3       33.36       27.37      6.01 o
  -3  27   3       37.30       40.61      3.56 o
  -2  27   3        2.06        1.72      1.11 o
  -1  27   3        8.08        5.41      1.62 o
   0  27   3       68.67       67.18      3.06 o
   1  27   3      190.98      178.77      7.94 o
   2  27   3       70.84       64.46      3.46 o
   3  27   3       84.21       97.11      5.52 o
  -4  28   3       21.96       20.44      2.39 o
  -3  28   3       19.91       19.29      1.81 o
  -2  28   3       36.49       29.47      2.18 o
  -1  28   3        2.87        3.52      1.13 o
   0  28   3       14.14       10.99      1.56 o
   1  28   3       46.77       45.16      2.66 o
   2  28   3       33.05       26.69      2.80 o
   3  28   3       34.59       32.46      3.75 o
  -4  29   3       47.59       47.71      4.10 o
  -3  29   3        3.68        1.94      1.41 o
  -2  29   3       43.50       48.59      2.73 o
  -1  29   3       28.17       30.93      2.21 o
   0  29   3        1.28        2.73      1.26 o
   1  29   3      232.62      253.28     12.98 o
   2  29   3        4.61        4.25      1.69 o
   3  29   3        0.58        0.51      2.65 o
  -4  30   3        3.60        6.10      1.98 o
  -3  30   3       38.95       44.95      5.55 o
  -2  30   3        2.45        3.94      1.59 o
  -1  30   3       43.76       45.51      3.76 o
   0  30   3       39.34       41.84      5.57 o
   1  30   3       58.68       62.21      5.98 o
   2  30   3       28.66       22.79      2.20 o
   3  30   3       32.06       37.06      3.33 o
  -4  31   3       19.13       20.92      2.91 o
  -3  31   3       18.38       16.52      2.66 o
  -2  31   3       12.42        9.14      2.68 o
  -1  31   3       25.73       23.01      2.35 o
   0  31   3       12.91       14.75      2.08 o
   1  31   3      130.41      138.50      6.91 o
   2  31   3       39.09       32.63      2.98 o
  -3  32   3       10.61       10.78      3.27 o
  -2  32   3       16.23       22.35      2.74 o
  -1  32   3        3.40        1.24      1.78 o
   0  32   3       97.96      106.27      4.98 o
   1  32   3        7.74        4.43      2.05 o
   2  32   3       12.31       11.76      2.78 o
  -3  33   3      107.59      115.14      5.85 o
  -2  33   3       15.73       18.69      2.33 o
  -1  33   3       48.55       60.32      3.64 o
   0  33   3      200.33      212.45      8.68 o
   1  33   3        6.66        6.44      5.17 o
   2  33   3       10.73        8.59      2.42 o
  -3  34   3        9.02       20.75      3.82 o
  -2  34   3        5.00        5.36      1.88 o
  -1  34   3       10.63       14.77      2.92 o
   0  34   3       47.63       47.54      3.05 o
   1  34   3       29.23       30.46      6.27 o
   2  34   3       20.58       18.77      2.96 o
  -3  35   3       44.62       39.43      4.58 o
  -2  35   3       30.09       30.79      3.00 o
  -1  35   3       17.92       21.09      2.64 o
   0  35   3      182.69      204.87     10.56 o
   1  35   3        7.42        8.25      2.42 o
  -2  36   3       13.63       16.12      4.78 o
  -1  36   3       12.07       12.12      2.57 o
   0  36   3       20.43       19.87      2.65 o
   1  36   3       65.93       67.03      6.77 o
  -2  37   3       87.14       97.96      7.02 o
  -1  37   3       21.40       21.85      3.03 o
   0  37   3        3.92        1.22      2.07 o
  -1  38   3        6.76        5.52      2.69 o
   0  38   3       30.92       33.27      3.30 o
  -5   0   4       35.38       43.12      5.47 o
  -4   0   4        0.46        1.47      2.00 o
  -3   0   4       12.02       13.35      2.67 o
  -2   0   4       56.75       54.93      2.36 o
  -1   0   4        0.82        0.58      0.47 o
   0   0   4        0.00        0.74      0.55 o
   1   0   4      169.34      170.43      4.53 o
   2   0   4        2.31        1.17      0.95 o
   3   0   4       16.47       16.38      3.20 o
   4   0   4       17.38       15.88      2.76 o
  -5   1   4       49.71       56.71      5.27 o
  -4   1   4       71.65       82.50     11.68 o
  -3   1   4       50.22       54.73      4.67 o
  -2   1   4       32.83       30.38      2.31 o
  -1   1   4      170.78      179.68      2.85 o
   0   1   4      303.46      307.28      5.11 o
   1   1   4       46.98       47.36      1.37 o
   2   1   4       25.65       22.15      1.05 o
   3   1   4       39.68       38.22      2.18 o
   4   1   4       38.21       38.53      2.80 o
  -5   2   4       31.63       28.71      3.07 o
  -4   2   4       91.41       84.83      3.82 o
  -3   2   4       27.96       26.30      3.07 o
  -2   2   4       30.72       28.81      1.56 o
  -1   2   4      105.57      102.39      1.95 o
   0   2   4        5.76        5.28      0.53 o
   1   2   4      379.84      382.87      9.05 o
   2   2   4       87.01       87.34      2.42 o
   3   2   4       14.32       11.81      1.47 o
   4   2   4       10.05        4.94      1.69 o
  -6   3   4       14.76       19.76      3.11 o
  -5   3   4      114.91      119.61      8.94 o
  -4   3   4       25.55       22.83      2.87 o
  -3   3   4       11.01       12.24      1.60 o
  -2   3   4      164.47      173.67      3.90 o
  -1   3   4      370.37      375.32      5.48 o
   0   3   4        7.41        6.16      0.56 o
   1   3   4      480.77      480.25      7.49 o
   2   3   4      126.41      123.32      2.73 o
   3   3   4       21.48       19.73      1.56 o
   4   3   4        5.70        6.58      1.61 o
  -6   4   4        3.13        4.67      3.60 o
  -5   4   4       95.48       84.50      7.48 o
  -4   4   4       15.56       14.79      1.63 o
  -3   4   4      213.91      219.90      6.64 o
  -2   4   4      155.30      145.67      3.02 o
  -1   4   4        1.88        2.04      0.39 o
   0   4   4      111.94      109.69      2.55 o
   1   4   4       44.70       41.42      1.97 o
   2   4   4       26.63       25.94      1.14 o
   3   4   4       40.21       38.26      1.65 o
   4   4   4       19.79       23.06      3.11 o
  -6   5   4       19.66       19.22      4.41 o
  -5   5   4      105.24      103.46      8.01 o
  -4   5   4      130.05      121.86      4.63 o
  -3   5   4       23.05       26.69      1.58 o
  -2   5   4       82.49       86.40      2.01 o
  -1   5   4       45.76       43.17      1.14 o
   0   5   4       60.73       63.41      1.97 o
   1   5   4      119.04      119.74      2.85 o
   2   5   4        1.69        0.40      0.68 o
   3   5   4        7.85        8.83      1.07 o
   4   5   4       43.34       47.00      3.61 o
  -6   6   4       94.46       96.65      6.74 o
  -5   6   4      129.86      129.09      8.54 o
  -4   6   4      151.88      153.19      4.90 o
  -3   6   4       19.67       16.13      1.14 o
  -2   6   4      413.14      434.60      6.29 o
  -1   6   4      239.80      238.30      3.85 o
   0   6   4       17.38       17.86      0.79 o
   1   6   4      190.03      198.07      4.24 o
   2   6   4      135.66      133.03      3.17 o
   3   6   4      176.25      172.36      4.17 o
   4   6   4       28.84       33.64      3.68 o
  -6   7   4        1.63        3.05      2.71 o
  -5   7   4      164.79      162.66      7.16 o
  -4   7   4       98.75      106.96      4.10 o
  -3   7   4      174.99      192.40      4.45 o
  -2   7   4      562.55      557.74      8.89 o
  -1   7   4       54.52       57.23      1.54 o
   0   7   4       63.43       63.47      2.84 o
   1   7   4      714.87      740.64     12.70 o
   2   7   4       93.89       88.15      2.42 o
   3   7   4        2.32        1.26      0.77 o
   4   7   4       25.44       33.10      3.75 o
  -6   8   4        7.92        8.76      2.17 o
  -5   8   4      109.27      121.99      5.84 o
  -4   8   4      134.44      135.36      6.45 o
  -3   8   4      165.73      157.00      4.15 o
  -2   8   4      134.11      126.56      2.82 o
  -1   8   4       65.66       64.02      1.85 o
   0   8   4      142.34      139.60      2.87 o
   1   8   4       98.41       96.77      2.38 o
   2   8   4       71.92       72.10      3.38 o
   3   8   4      139.40      141.95      4.46 o
   4   8   4       37.47       41.79      4.11 o
  -6   9   4       28.03       22.05      2.82 o
  -5   9   4       41.53       41.88      3.47 o
  -4   9   4       66.78       69.40      4.78 o
  -3   9   4       78.03       83.83      3.56 o
  -2   9   4      136.42      134.21      3.25 o
  -1   9   4      116.85      121.51      2.51 o
   0   9   4      107.50      106.96      2.64 o
   1   9   4      103.41       96.47      2.44 o
   2   9   4      136.53      132.31      3.42 o
   3   9   4        0.55        1.25      0.99 o
   4   9   4       10.08        6.10      3.34 o
  -6  10   4        1.86        4.07      2.10 o
  -5  10   4       66.50       63.59      6.85 o
  -4  10   4       54.85       50.61      3.03 o
  -3  10   4      636.27      665.56     12.86 o
  -2  10   4       16.16       17.74      0.92 o
  -1  10   4      106.32       92.52      2.11 o
   0  10   4       74.42       72.75      3.10 o
   1  10   4      135.64      133.51      3.93 o
   2  10   4        3.26        3.21      1.12 o
   3  10   4       27.42       30.32      2.65 o
   4  10   4       22.37       28.70      4.81 o
  -6  11   4        6.96        9.89      2.55 o
  -5  11   4       10.12        9.49      2.54 o
  -4  11   4       37.40       36.59      2.13 o
  -3  11   4      799.48      829.56     15.85 o
  -2  11   4        4.50        3.41      0.60 o
  -1  11   4       62.51       63.41      2.79 o
   0  11   4       10.73       10.73      1.00 o
   1  11   4       30.65       29.51      1.77 o
   2  11   4      431.16      437.12     10.34 o
   3  11   4      147.19      144.48      5.43 o
   4  11   4       14.04       19.36      5.47 o
  -6  12   4       35.04       35.99      3.67 o
  -5  12   4        3.73        3.38      2.94 o
  -4  12   4       24.03       26.89      2.08 o
  -3  12   4      209.04      195.25      6.43 o
  -2  12   4       64.32       69.76      2.02 o
  -1  12   4        4.81        5.91      0.79 o
   0  12   4       33.79       36.82      1.63 o
   1  12   4      128.96      145.50     19.62 o
   2  12   4       13.28       13.06      1.40 o
   3  12   4        2.17        1.68      1.46 o
   4  12   4       66.74       64.74      7.61 o
  -5  13   4       30.04       29.82      3.22 o
  -4  13   4       11.89        9.87      1.48 o
  -3  13   4      312.41      317.29      8.42 o
  -2  13   4       17.71       14.70      2.11 o
  -1  13   4      208.24      196.24      4.90 o
   0  13   4       55.33       56.23      2.18 o
   1  13   4       88.42       86.77      4.34 o
   2  13   4      195.59      207.78      6.06 o
   3  13   4       35.45       37.98      4.26 o
   4  13   4      109.14      106.26     11.48 o
  -5  14   4        6.93        5.28      1.77 o
  -4  14   4       27.37       31.55      2.22 o
  -3  14   4      196.08      206.67      5.55 o
  -2  14   4       73.10       67.06      2.34 o
  -1  14   4       50.71       43.07      1.74 o
   0  14   4       78.82       75.95      2.75 o
   1  14   4      113.07      113.00      5.55 o
   2  14   4      282.56      305.73      8.40 o
   3  14   4        2.89        2.90      1.74 o
   4  14   4      117.29      127.08     11.88 o
  -5  15   4        4.72        1.17      1.91 o
  -4  15   4       97.45       94.13      3.14 o
  -3  15   4       45.47       42.10      1.93 o
  -2  15   4      263.57      253.95      5.52 o
  -1  15   4      111.26      103.22      4.34 o
   0  15   4       70.19       69.09      2.55 o
   1  15   4      277.62      283.35     11.03 o
   2  15   4        4.81        3.44      1.52 o
   3  15   4       52.65       48.74      3.43 o
   4  15   4       16.25       14.99      3.48 o
  -5  16   4       26.10       20.79      3.87 o
  -4  16   4       15.92       15.88      1.40 o
  -3  16   4       81.37       83.83      2.63 o
  -2  16   4      242.03      233.99      5.92 o
  -1  16   4      119.26      117.30      5.65 o
   0  16   4       25.12       23.52      1.52 o
   1  16   4      152.32      158.62      7.28 o
   2  16   4       89.43       97.16      4.34 o
   3  16   4       39.66       37.44      6.31 o
   4  16   4       13.66       16.96      3.14 o
  -5  17   4        1.96        3.59      1.83 o
  -4  17   4       36.35       34.58      3.58 o
  -3  17   4       15.10       15.62      1.75 o
  -2  17   4      226.28      229.63      5.83 o
  -1  17   4      239.78      234.33      7.82 o
   0  17   4      210.89      207.75      8.74 o
   1  17   4      339.31      354.29     10.85 o
   2  17   4       71.95       74.11      4.02 o
   3  17   4       55.67       54.28      3.92 o
  -5  18   4       23.94       20.06      2.44 o
  -4  18   4       18.56       15.69      1.57 o
  -3  18   4        4.56        4.80      1.07 o
  -2  18   4       61.07       62.94      2.40 o
  -1  18   4      240.97      237.48      7.14 o
   0  18   4      314.37      308.70      8.08 o
   1  18   4        4.78        2.73      1.39 o
   2  18   4       45.28       48.04      4.58 o
   3  18   4       96.57      101.96      8.75 o
  -5  19   4       18.88       14.56      4.32 o
  -4  19   4        6.03        6.51      1.39 o
  -3  19   4       14.41       12.49      1.30 o
  -2  19   4       19.61       13.71      2.62 o
  -1  19   4       27.05       23.27      1.93 o
   0  19   4       26.32       29.76      2.19 o
   1  19   4       79.03       84.63      5.03 o
   2  19   4       15.30       17.19      2.52 o
   3  19   4       37.12       33.18      3.63 o
  -5  20   4       66.14       60.31      3.78 o
  -4  20   4       41.20       42.71      3.07 o
  -3  20   4       51.72       56.34      6.23 o
  -2  20   4       65.01       61.12      4.72 o
  -1  20   4      441.39      426.74     21.50 o
   0  20   4       23.39       25.63      1.69 o
   1  20   4       92.25       93.34      3.95 o
   2  20   4       51.61       67.42      5.58 o
   3  20   4        6.81        4.60      2.73 o
  -5  21   4       98.24      103.63      6.27 o
  -4  21   4       23.63       15.01      6.47 o
  -3  21   4       27.11       25.60      3.75 o
  -2  21   4       24.83       22.41      1.76 o
  -1  21   4       28.65       37.04      3.76 o
   0  21   4      126.16      113.24      4.03 o
   1  21   4       46.78       51.38      2.81 o
   2  21   4        2.50       -0.75      1.82 o
   3  21   4        8.78        7.58      2.04 o
  -5  22   4       18.00       19.31      3.39 o
  -4  22   4       58.17       60.03      6.31 o
  -3  22   4       25.53       25.19      2.65 o
  -2  22   4      189.75      190.76      9.85 o
  -1  22   4       61.20       62.19      3.83 o
   0  22   4      124.60      129.41      6.90 o
   1  22   4       21.46       20.15      1.91 o
   2  22   4        5.70        7.21      2.34 o
   3  22   4       31.13       26.22      3.82 o
  -5  23   4       51.03       65.36      6.66 o
  -4  23   4        9.23        2.86      1.99 o
  -3  23   4       17.53       15.15      1.81 o
  -2  23   4      100.49       91.51      3.73 o
  -1  23   4       44.75       42.16      3.17 o
   0  23   4       18.17       16.19      2.43 o
   1  23   4        2.55        2.28      1.60 o
   2  23   4       38.99       36.71      3.52 o
   3  23   4        9.87       13.32      3.06 o
  -4  24   4       23.19       22.24      2.76 o
  -3  24   4        2.84        4.43      1.38 o
  -2  24   4       24.24       21.04      2.25 o
  -1  24   4       33.49       31.57      2.79 o
   0  24   4       13.42       11.27      1.60 o
   1  24   4        3.94        2.34      1.47 o
   2  24   4       33.17       34.30      3.29 o
   3  24   4       28.96       30.93      3.32 o
  -4  25   4      189.97      190.45      8.80 o
  -3  25   4       24.63       27.28      2.91 o
  -2  25   4       67.88       71.07      3.68 o
  -1  25   4       26.72       27.27      2.05 o
   0  25   4       11.45       16.12      1.66 o
   1  25   4       12.26        9.06      1.90 o
   2  25   4        5.86        6.56      1.89 o
  -4  26   4       33.02       30.43      3.78 o
  -3  26   4        4.24        4.94      1.81 o
  -2  26   4       27.17       29.70      4.83 o
  -1  26   4       10.34        9.35      1.68 o
   0  26   4       16.41       17.99      2.10 o
   1  26   4       19.32       12.92      2.95 o
   2  26   4        1.92       -0.31      1.83 o
  -4  27   4       56.61       58.70      4.10 o
  -3  27   4        5.02        4.62      1.70 o
  -2  27   4       54.66       57.05      3.54 o
  -1  27   4       39.73       39.61      3.00 o
   0  27   4       19.96       22.32      2.95 o
   1  27   4       15.04       12.52      2.17 o
   2  27   4       30.59       28.39      3.20 o
  -4  28   4      111.73      119.68      6.15 o
  -3  28   4        5.20        2.54      1.75 o
  -2  28   4       16.67       17.63      2.05 o
  -1  28   4       73.42       65.11      3.83 o
   0  28   4        3.02        4.44      2.04 o
   1  28   4        0.16       -1.30      1.69 o
   2  28   4       40.15       43.79      6.98 o
  -3  29   4       15.98       12.99      2.17 o
  -2  29   4        2.77        2.84      1.57 o
  -1  29   4       31.55       36.64      3.26 o
   0  29   4        0.67       -1.16      1.68 o
   1  29   4        3.25        4.81      1.78 o
   2  29   4        5.16        8.61      4.34 o
  -3  30   4       25.59       23.13      2.78 o
  -2  30   4       14.93       12.56      2.52 o
  -1  30   4       42.73       46.59      3.34 o
   0  30   4       25.60       23.15      5.61 o
   1  30   4       15.66       13.40      2.56 o
   2  30   4       30.14       21.69      3.91 o
  -3  31   4       43.35       49.14      5.82 o
  -2  31   4        0.82        2.49      1.86 o
  -1  31   4        1.28       -2.53      2.45 o
   0  31   4        0.87        0.77      1.61 o
   1  31   4        6.44        5.04      2.11 o
  -3  32   4       61.10       71.34      4.45 o
  -2  32   4       16.69       14.18      2.26 o
  -1  32   4        6.74        4.29      1.92 o
   0  32   4       17.04       24.17      4.74 o
   1  32   4       66.54       58.53      4.30 o
  -2  33   4        5.01        5.55      2.11 o
  -1  33   4        2.33        1.49      2.40 o
   0  33   4       87.34       87.92     14.02 o
   1  33   4       40.48       39.70      3.86 o
  -2  34   4        5.13        6.22      2.72 o
  -1  34   4       15.11       23.54      2.87 o
   0  34   4       11.76       12.64      3.30 o
  -1  35   4       12.46        9.72      2.82 o
  -5   0   5      177.40      154.45     11.21 o
  -4   0   5       15.87       17.35      1.90 o
  -3   0   5       62.27       67.50      2.92 o
  -2   0   5       39.20       41.25      1.85 o
  -1   0   5      106.38       96.14      4.88 o
   0   0   5      689.00      686.46     17.09 o
   1   0   5       41.41       46.25      2.85 o
   2   0   5       67.28       69.47      3.00 o
   3   0   5       40.72       41.36      3.96 o
  -5   1   5       23.51       18.75      3.30 o
  -4   1   5       53.99       52.48      2.10 o
  -3   1   5       27.26       26.34      1.76 o
  -2   1   5      273.82      279.35      4.94 o
  -1   1   5      106.19      109.25      2.76 o
   0   1   5       12.82       12.80      0.94 o
   1   1   5      215.52      222.54      4.32 o
   2   1   5       42.05       39.85      1.84 o
   3   1   5       22.05       25.07      3.39 o
  -5   2   5       43.36       41.03      4.55 o
  -4   2   5        2.92        3.25      1.02 o
  -3   2   5       91.77       91.43      2.92 o
  -2   2   5      182.31      194.66      4.74 o
  -1   2   5      234.07      254.11      5.73 o
   0   2   5      384.52      397.79      8.68 o
   1   2   5      159.51      161.19      3.65 o
   2   2   5        6.29        6.49      1.13 o
   3   2   5       31.79       39.06      3.78 o
  -5   3   5       46.95       35.62      9.95 o
  -4   3   5      261.76      275.79      7.37 o
  -3   3   5      110.78      115.15      4.33 o
  -2   3   5       13.54       11.46      1.40 o
  -1   3   5       29.31       32.86      1.47 o
   0   3   5      200.65      201.28      6.09 o
   1   3   5       23.80       22.69      1.21 o
   2   3   5       32.56       29.17      2.11 o
   3   3   5        6.04        2.34      1.99 o
  -5   4   5       10.46        6.63      1.92 o
  -4   4   5      155.57      155.57      4.58 o
  -3   4   5       89.06       93.06      2.77 o
  -2   4   5        3.64        3.38      1.32 o
  -1   4   5       94.51       99.65      7.01 o
   0   4   5      167.45      164.39      4.10 o
   1   4   5       83.63       87.42      2.83 o
   2   4   5       25.94       22.60      1.54 o
   3   4   5       33.69       29.16      5.87 o
  -5   5   5       20.00       20.99      3.11 o
  -4   5   5       19.04       20.26      1.58 o
  -3   5   5       59.80       56.04      2.41 o
  -2   5   5      116.81      115.41      3.33 o
  -1   5   5       27.63       27.16      2.00 o
   0   5   5      110.62      107.71      4.32 o
   1   5   5       22.12       21.87      1.35 o
   2   5   5       96.83      106.04      4.67 o
   3   5   5       28.40       29.37      3.62 o
  -5   6   5       22.83       17.27      2.53 o
  -4   6   5      244.18      262.30      8.24 o
  -3   6   5       72.49       78.46      2.74 o
  -2   6   5       16.92       17.25      1.32 o
  -1   6   5      417.61      441.42     11.99 o
   0   6   5       24.97       26.88      1.97 o
   1   6   5       29.36       27.90      1.58 o
   2   6   5        1.53        1.67      1.08 o
   3   6   5        9.02       11.44      2.67 o
  -5   7   5       14.70       11.29      2.69 o
  -4   7   5      100.86       98.61      4.63 o
  -3   7   5       31.00       28.14      1.59 o
  -2   7   5       12.43       11.83      1.80 o
  -1   7   5      110.19      111.66      4.92 o
   0   7   5       22.69       21.40      2.13 o
   1   7   5       43.40       42.76      2.33 o
   2   7   5      104.12       98.39      4.63 o
   3   7   5       33.67       26.07      3.87 o
  -5   8   5       44.36       45.96      5.41 o
  -4   8   5        9.44        8.57      1.32 o
  -3   8   5      106.83      101.08      3.85 o
  -2   8   5       88.21       90.49      2.96 o
  -1   8   5      136.62      135.41      5.24 o
   0   8   5      149.72      151.60      7.64 o
   1   8   5       10.73       13.15      1.87 o
   2   8   5       24.82       20.17      2.01 o
   3   8   5       11.50       11.13      2.80 o
  -5   9   5        8.44        6.47      3.47 o
  -4   9   5       53.49       49.83      2.88 o
  -3   9   5      162.03      169.42      5.74 o
  -2   9   5       50.13       49.50      3.40 o
  -1   9   5       66.67       68.38      4.44 o
   0   9   5       65.23       67.63      3.26 o
   1   9   5      141.74      151.89      7.70 o
   2   9   5      108.35      114.64      4.79 o
   3   9   5        2.12        4.75      2.42 o
  -5  10   5       18.73       15.03      5.47 o
  -4  10   5       38.91       36.59      3.12 o
  -3  10   5      292.20      297.88      7.02 o
  -2  10   5        4.17        2.68      0.82 o
  -1  10   5       11.52        9.54      1.43 o
   0  10   5       94.40       95.03      6.80 o
   1  10   5       42.41       51.87      3.13 o
   2  10   5        2.19        2.96      1.52 o
   3  10   5       45.54       35.78      6.27 o
  -5  11   5       17.31       14.18      2.42 o
  -4  11   5       10.07        8.60      1.45 o
  -3  11   5       59.42       68.97      3.25 o
  -2  11   5       16.48       14.64      1.17 o
  -1  11   5       81.19       82.53      3.57 o
   0  11   5       25.55       24.39      2.12 o
   1  11   5      195.79      211.33      7.76 o
   2  11   5       28.12       29.49      2.67 o
   3  11   5       30.69       31.50      6.01 o
  -5  12   5        5.17        9.56      3.54 o
  -4  12   5        9.68       10.12      1.47 o
  -3  12   5       97.67      111.28      4.78 o
  -2  12   5       47.67       49.98      1.98 o
  -1  12   5      127.79      128.98      4.77 o
   0  12   5      112.27      117.70      5.64 o
   1  12   5       18.43       19.06      3.52 o
   2  12   5       76.25       81.12      3.39 o
   3  12   5       26.23       37.78      8.94 o
  -5  13   5       36.22       30.05      3.23 o
  -4  13   5       20.74       19.60      1.94 o
  -3  13   5       32.53       29.99      3.98 o
  -2  13   5        4.97        4.64      1.59 o
  -1  13   5       61.40       63.98      3.00 o
   0  13   5      131.17      135.28      6.19 o
   1  13   5       88.66       90.89      4.44 o
   2  13   5       51.85       49.11      3.57 o
   3  13   5        5.07        2.27      3.34 o
  -5  14   5        4.29        8.68      4.94 o
  -4  14   5        5.54        5.40      1.53 o
  -3  14   5        1.94        2.13      1.11 o
  -2  14   5       22.20       20.78      3.99 o
  -1  14   5      165.32      158.82      6.01 o
   0  14   5        6.54        5.91      1.40 o
   1  14   5       21.51       18.32      1.97 o
   2  14   5       32.02       37.88      3.28 o
   3  14   5        6.10       12.68      4.14 o
  -5  15   5       12.53       11.83      2.33 o
  -4  15   5       19.00       14.13      1.99 o
  -3  15   5       33.77       34.02      3.47 o
  -2  15   5        0.65        1.43      1.04 o
  -1  15   5       13.56       11.05      1.79 o
   0  15   5       49.68       53.23      3.78 o
   1  15   5       35.45       35.97      2.76 o
   2  15   5       53.88       42.15      3.31 o
   3  15   5       12.74       14.21      3.49 o
  -5  16   5        5.77        4.05      2.56 o
  -4  16   5       46.70       37.24      3.37 o
  -3  16   5        4.01        0.45      1.42 o
  -2  16   5       71.32       63.07      3.08 o
  -1  16   5        0.63        0.05      1.20 o
   0  16   5        2.72        3.84      1.33 o
   1  16   5       13.04        9.00      1.53 o
   2  16   5       14.73       15.60      2.67 o
   3  16   5       26.24       22.03      3.75 o
  -5  17   5       20.69       21.49      4.34 o
  -4  17   5       16.57       15.74      1.92 o
  -3  17   5        3.64        2.02      1.61 o
  -2  17   5       16.86       17.13      1.70 o
  -1  17   5       40.69       34.11      2.69 o
   0  17   5       25.98       25.90      2.40 o
   1  17   5       30.08       34.66      3.03 o
   2  17   5       66.92       75.60      5.61 o
  -4  18   5        2.58        5.09      1.57 o
  -3  18   5       23.86       19.94      2.69 o
  -2  18   5       19.57       17.06      1.75 o
  -1  18   5       66.81       62.96      3.43 o
   0  18   5       54.22       46.14      3.78 o
   1  18   5       50.19       50.22      3.54 o
   2  18   5        8.17        9.43      2.37 o
  -4  19   5       18.06       14.10      2.14 o
  -3  19   5       10.47        7.41      1.52 o
  -2  19   5        8.68        8.74      1.75 o
  -1  19   5       13.56       13.21      3.49 o
   0  19   5        3.92        1.37      1.38 o
   1  19   5       23.94       25.98      2.88 o
   2  19   5       15.72       15.17      2.81 o
  -4  20   5        1.67        1.02      1.45 o
  -3  20   5        4.18        1.84      1.37 o
  -2  20   5       10.54       12.20      1.73 o
  -1  20   5       58.20       62.14      3.66 o
   0  20   5        3.59        4.08      2.12 o
   1  20   5       34.97       36.23      3.38 o
   2  20   5        3.41        4.64      2.49 o
  -4  21   5       53.15       66.94      7.21 o
  -3  21   5        8.98        9.30      2.12 o
  -2  21   5       22.83       23.21      3.40 o
  -1  21   5        6.01        1.69      3.40 o
   0  21   5        6.82        3.36      2.12 o
   1  21   5       59.52       57.09      5.20 o
   2  21   5       18.37       17.48      2.66 o
  -4  22   5        8.49        8.49      2.47 o
  -3  22   5       20.55       17.56      1.89 o
  -2  22   5       15.17       15.10      1.88 o
  -1  22   5       43.01       38.35      3.82 o
   0  22   5       11.42       12.90      4.81 o
   1  22   5        4.18        2.00      1.76 o
   2  22   5        0.19       -2.09      2.01 o
  -4  23   5       13.42       12.48      3.07 o
  -3  23   5        4.27        4.37      1.76 o
  -2  23   5       11.95       13.06      2.04 o
  -1  23   5        7.17        8.28      3.87 o
   0  23   5        6.29        4.00      2.68 o
   1  23   5        6.44        5.82      2.23 o
   2  23   5        0.70       -1.65      2.28 o
  -4  24   5       18.36       21.83      2.88 o
  -3  24   5       12.17       16.95      2.61 o
  -2  24   5       12.21        8.33      1.90 o
  -1  24   5       47.84       44.69      3.95 o
   0  24   5      109.59      109.95      7.75 o
   1  24   5        7.09        5.18      2.13 o
  -3  25   5        6.93        4.88      2.72 o
  -2  25   5       36.76       41.30      3.29 o
  -1  25   5       26.12       30.79      3.94 o
   0  25   5       39.38       33.15      5.61 o
   1  25   5       24.93       20.85      2.95 o
  -3  26   5       10.96        6.97      2.08 o
  -2  26   5        5.89        8.32      2.15 o
  -1  26   5       41.12       44.37      4.33 o
   0  26   5       52.16       57.77      5.14 o
   1  26   5       16.84       15.07      2.55 o
  -3  27   5       66.96       75.33      6.09 o
  -2  27   5       30.12       27.83      3.13 o
  -1  27   5        2.96        0.51      2.07 o
   0  27   5        8.73       10.12      2.53 o
   1  27   5       21.93       16.19      2.61 o
  -3  28   5        6.27        8.21      2.15 o
  -2  28   5       30.10       26.67      2.73 o
  -1  28   5       15.49       19.18      3.27 o
   0  28   5        4.06        2.92      2.31 o
  -2  29   5       27.79       30.50      3.14 o
  -1  29   5       13.32       14.08      4.41 o
   0  29   5        2.46        4.16      4.20 o
  -2  30   5       19.65       20.07      3.44 o
  -1  30   5       17.97       17.69      3.40 o
   0  30   5       23.88       26.35      4.18 o
  -5   0   6       75.56       75.02      9.21 o
  -4   0   6        0.71        2.31      2.03 o
  -3   0   6       59.64       73.02      6.67 o
  -2   0   6       14.68       13.97      4.41 o
  -1   0   6       14.93       13.48      3.47 o
   0   0   6       99.31      113.87      8.81 o
   1   0   6       29.69       25.31      3.40 o
   2   0   6        0.06       -6.01      4.27 o
  -5   1   6       17.19       19.03      3.35 o
  -4   1   6        5.17        2.36      1.56 o
  -3   1   6       68.17       71.03      5.98 o
  -2   1   6       15.09       15.02      1.79 o
  -1   1   6       17.72       21.64      6.54 o
   0   1   6        3.68        5.81      2.83 o
   1   1   6       19.60       17.27      1.91 o
   2   1   6        7.55        7.63      2.12 o
  -5   2   6      177.15      215.78     11.24 o
  -4   2   6       78.96       82.75      3.70 o
  -3   2   6       12.64       13.22      2.30 o
  -2   2   6       34.74       33.03      3.55 o
  -1   2   6       92.77       88.67      5.66 o
   0   2   6       27.61       31.21      3.25 o
   1   2   6       64.11       63.45      4.34 o
   2   2   6       46.93       41.48      3.77 o
  -5   3   6       14.30       16.81      5.63 o
  -4   3   6      105.86      102.65      4.62 o
  -3   3   6       28.78       30.45      1.96 o
  -2   3   6        0.41       -0.21      1.38 o
  -1   3   6        0.25       -2.69      1.79 o
   0   3   6       14.79       15.78      3.00 o
   1   3   6       15.33       15.23      2.11 o
   2   3   6       14.22       10.10      2.08 o
  -5   4   6       48.17       45.17      4.08 o
  -4   4   6       41.39       45.42      3.03 o
  -3   4   6       27.08       31.28      1.96 o
  -2   4   6       87.54       86.76      3.12 o
  -1   4   6       68.24       79.28      4.31 o
   0   4   6       90.96       98.56      6.27 o
   1   4   6       37.31       30.55      2.90 o
   2   4   6       27.13       28.35      3.34 o
  -5   5   6       36.41       45.63      6.19 o
  -4   5   6       37.46       39.88      2.84 o
  -3   5   6       23.93       25.20      2.04 o
  -2   5   6       78.13       72.15      5.32 o
  -1   5   6        8.17       10.26      2.08 o
   0   5   6       70.66       65.49      4.58 o
   1   5   6        8.34        7.73      2.84 o
   2   5   6        6.58        8.65      2.22 o
  -4   6   6       52.97       52.19      3.89 o
  -3   6   6        8.20        8.22      1.77 o
  -2   6   6      115.71      124.58      7.39 o
  -1   6   6       54.32       50.90      5.01 o
   0   6   6      193.34      196.78     11.92 o
   1   6   6       22.04       20.00      3.21 o
   2   6   6        7.26        9.06      2.38 o
  -4   7   6       11.60       11.15      1.97 o
  -3   7   6       25.47       24.17      2.12 o
  -2   7   6       57.64       59.75      5.56 o
  -1   7   6       31.88       31.34      3.94 o
   0   7   6       86.64       89.21      6.88 o
   1   7   6       24.56       24.02      2.41 o
   2   7   6       33.04       35.34      4.21 o
  -4   8   6        1.92        1.50      1.72 o
  -3   8   6       12.91       13.85      2.24 o
  -2   8   6        4.10        1.31      1.36 o
  -1   8   6      103.89      102.18      4.72 o
   0   8   6        1.37        2.33      1.43 o
   1   8   6       28.52       27.94      2.48 o
   2   8   6        2.25        2.94      2.31 o
  -4   9   6        4.64        4.24      2.05 o
  -3   9   6       18.08       15.00      2.97 o
  -2   9   6       34.29       35.94      2.58 o
  -1   9   6       26.45       23.62      2.50 o
   0   9   6       32.93       31.79      3.12 o
   1   9   6       29.01       27.82      2.21 o
   2   9   6        8.62        5.01      2.51 o
  -4  10   6       14.43       13.06      1.81 o
  -3  10   6        8.70        7.00      1.58 o
  -2  10   6        5.30        7.03      1.88 o
  -1  10   6      298.81      311.18     10.44 o
   0  10   6        1.27        1.97      1.63 o
   1  10   6       18.07       19.05      1.86 o
   2  10   6       19.05       15.77      2.63 o
  -4  11   6       41.72       42.67      5.50 o
  -3  11   6       21.44       24.26      2.24 o
  -2  11   6       59.61       65.49      3.56 o
  -1  11   6       39.74       42.95      6.19 o
   0  11   6       16.95       17.25      2.00 o
   1  11   6       40.66       42.21      3.22 o
   2  11   6        4.68        4.59      1.65 o
  -4  12   6       11.84       12.34      2.46 o
  -3  12   6       17.54       15.51      2.00 o
  -2  12   6       32.87       35.90      4.78 o
  -1  12   6       33.97       28.38      4.68 o
   0  12   6       25.24       21.44      2.95 o
   1  12   6        0.63        0.84      1.73 o
   2  12   6       12.08       10.94      2.13 o
  -4  13   6        4.47        2.32      1.96 o
  -3  13   6       59.60       57.63      3.67 o
  -2  13   6       71.49       85.85      6.05 o
  -1  13   6       76.91       76.06      4.26 o
   0  13   6       25.10       32.08      3.11 o
   1  13   6       12.25       19.70      5.84 o
  -4  14   6        9.64        8.32      2.48 o
  -3  14   6        9.97        9.38      2.84 o
  -2  14   6       77.38       78.55      4.61 o
  -1  14   6       23.26       19.27      3.23 o
   0  14   6       23.88       21.82      4.74 o
   1  14   6       12.36        9.13      2.44 o
  -4  15   6       10.22       10.38      1.92 o
  -3  15   6       16.35       17.88      2.37 o
  -2  15   6       84.37       76.13      6.13 o
  -1  15   6        4.07        1.93      1.55 o
   0  15   6       16.45       14.60      4.07 o
   1  15   6        4.29        6.05      2.15 o
  -4  16   6       18.12       16.77      2.81 o
  -3  16   6       57.32       57.82      3.79 o
  -2  16   6       43.53       44.07      4.31 o
  -1  16   6        2.73        2.15      2.06 o
   0  16   6       24.38       19.72      3.10 o
   1  16   6       47.35       45.44      3.81 o
  -4  17   6       14.86       12.80      2.05 o
  -3  17   6       11.76       12.94      2.33 o
  -2  17   6        2.27        1.34      2.47 o
  -1  17   6       35.92       35.79      5.74 o
   0  17   6       24.10       27.37      6.54 o
   1  17   6        4.06        2.54      2.14 o
  -3  18   6       21.28       23.39      3.21 o
  -2  18   6        0.86       -0.32      2.15 o
  -1  18   6        3.21        6.62      2.75 o
   0  18   6       16.46       21.10      3.67 o
   1  18   6        6.97        7.33      2.50 o
  -3  19   6       13.30       17.69      2.87 o
  -2  19   6       11.08        8.92      3.60 o
  -1  19   6       40.52       40.68      5.07 o
   0  19   6       28.59       32.08      3.95 o
   1  19   6        4.56        7.54      2.57 o
  -3  20   6       16.82       21.79      3.63 o
  -2  20   6       24.43       24.10      4.41 o
  -1  20   6        2.19        4.58      2.74 o
   0  20   6        5.16        4.26      2.94 o
  -3  21   6       64.19       74.09      5.74 o
  -2  21   6        5.04        4.78      2.26 o
  -1  21   6       11.03        9.84      3.15 o
   0  21   6       11.04        9.17      3.14 o
  -2  22   6       45.51       57.11      5.14 o
  -1  22   6       12.16       12.33      3.01 o
   0  22   6       19.65       22.22      4.15 o
  -2  23   6        3.67        2.79      3.11 o
  -1  23   6        6.36        7.01      3.30 o
   0  23   6       18.95       17.83      3.58 o
  -2  24   6        8.00        3.00      2.36 o
  -1  24   6        3.06        6.26      3.80 o
  -3   0   7      105.80      110.01      7.21 o
  -2   0   7       27.77       23.63      5.07 o
  -1   0   7        0.03       -1.33      3.20 o
   0   0   7       16.86       21.49      5.34 o
  -3   1   7       26.97       28.92      2.55 o
  -2   1   7       28.96       32.74      4.54 o
  -1   1   7        6.64        6.55      2.98 o
   0   1   7       16.37        9.31      3.27 o
  -3   2   7       48.70       54.63      3.15 o
  -2   2   7       25.35       26.25      6.27 o
  -1   2   7       71.12       76.73     14.55 o
   0   2   7       46.25       46.73      5.94 o
  -3   3   7       39.24       38.25      3.24 o
  -2   3   7        4.41        2.48      3.07 o
  -1   3   7        4.31        2.66      2.76 o
   0   3   7       34.95       34.30      4.24 o
  -3   4   7       56.99       55.93      4.16 o
  -2   4   7        1.16        1.36      2.35 o
  -1   4   7       15.97       17.32      3.26 o
   0   4   7       15.31       14.45      3.26 o
  -3   5   7        0.86       -1.15      2.35 o
  -2   5   7       28.79       25.80      3.92 o
  -1   5   7        1.04        5.50      3.44 o
   0   5   7       15.61       14.42      6.81 o
  -3   6   7       11.46       12.45      3.75 o
  -2   6   7        3.39        2.01      2.59 o
  -1   6   7       19.76       25.07      3.58 o
   0   6   7       38.59       49.97      9.68 o
  -3   7   7        2.19        4.84      2.63 o
  -2   7   7        7.62        7.86      3.08 o
  -1   7   7       11.42       10.63      3.37 o
   0   7   7       27.73       27.47      6.67 o
  -3   8   7        1.74        5.89      2.11 o
  -2   8   7       45.69       51.49      5.26 o
  -1   8   7       18.59       10.15      3.87 o
   0   8   7        6.02        2.82      6.27 o
  -3   9   7        5.30       -1.57      3.07 o
  -2   9   7       27.47       21.69      3.87 o
  -1   9   7        2.92       -2.94      4.81 o
   0   9   7       23.43       40.58      6.41 o
  -2  10   7        6.09       13.88      4.67 o
  -1  10   7       29.73       33.18      4.81 o
  -2  11   7        0.50        4.67      4.81 o
  -1  11   7       17.02       16.53      5.67 o
  -2  12   7       21.93       26.97      5.34 o
  -1  12   7        9.68        7.21      4.00 o
  -2  13   7        2.47        0.67      4.81 o
  -1  13   7       23.49       14.55      6.14 o
 
